# Supplementary material for: Understanding the treatment of acute pancreatitis and its complications -a database for assessing traditional Chinese medicine use
Source: Front Pharmacol. 2025 Jun 20;16:1583040. doi: 10.3389/fphar.2025.1583040 (PMC12231362; doi:10.3389/fphar.2025.1583040)
Supplement: Supplementary file 1 [file Table2.xlsx]

## Sheet: Sheet1
NP_ID	Natural Metabolite names	PubChem CID	Molecular Formula	SMILES	Original Species(English name)	Origin (pin yin)	Species	Tissue_Cell_line_Body_fluid	Potential mechanism	DOI/LINK	Related herb_id
NP00001	Paeonol	11092	C9H10O3	CC(=O)C1=C(C=C(C=C1)OC)O	Tree Peony Bark	MU DAN PI	rats	pancreas	Activating the Nrf2HO-1 signaling pathway to effectively inhibit endogenous oxidative damage, thereby achieving the effect of alleviating acute pancreatitis inflammation.	10.11843/j.issn.0366-6964.2021.07.020	HB_00047
NP00002	L-shikonin	479503	C16H16O5	CC(=CCC(C1=CC(=O)C2=C(C=CC(=C2C1=O)O)O)O)C	Arnebia Root Gromwell Root	ZI CAO	rats	pancreatic and myocardial tissues	L-shikonin can alleviate pancreatic and myocardial damage in SAP complicated with AMI,of which the mechanism may be related to the inhibition of the overactivation of NLRP3 inflammasome in myocardial tissue.	10.3969/j.issn.1674-2257.2021.05.003	HB_00337
NP00003	magnolol	72300	C18H18O2	C=CCC1=CC(=C(C=C1)O)C2=C(C=CC(=C2)CC=C)O	Officinal Magnolia Equivalent plant: Magnolia bilo	HOU PO	rats	lung;intestine	Magnolol can improve intestinal barrier function and alleviate lung injury in SAP by blocking intestinal lymphatic circulation,reducing the levels of inflammatory factors,and inhibiting the HMGB1-TLR4NF-κB signal transduction pathway.	https://kns.cnki.net/kcms2/article/abstract?v=z5VdU6XQV3U-mRCBOUgM7XTMdmKlTG9Cvh5KEeaiF2pnK0mayZg9wIvvIkU2ZTDVN7_h2nKmmIIbLKBd37rFTcYmMb6yJVcbLpDZIygXx56tD3YolzNZWOlLTC8hOrHDKSd0RQFIponPGw24POONNg==&uniplatform=NZKPT&language=CHS	HB_00010
NP00004	paeoniflorin	442534	C23H28O11	CC12CC3(C4CC1(C4(C(O2)O3)COC(=O)C5=CC=CC=C5)OC6C(C(C(C(O6)CO)O)O)O)O	Peony root	SHAN YAO	cells	pancreatic acinar cells	Paeoniflorin can target and inhibit the calcium-activated chloride channel TMEM16A to reduce NFκB phosphorylation in the treatment of acute pancreatitis.	10.13463/j.cnki.cczyy.2022.04.010
NP00005	Lonicerae japonica extract	463820468	C21H20O11;C16H12O7;C16H18O9		Honeysuckle Flower	JIN YIN HUA	rats	pancreas;lung	Inhibiting the production of NF-κB pathway mediated pro-inflammatory cytokines IL-1, IL-6 and TNF-α, and alleviate inflammatory lung injury.	10.13241/j.cnki.pmb.2021.13.008	HB_00083
NP00006	Salvia miltiorrhiza extract	405230866	/		root of Ligulilobe sage	DAN SHEN	rats	pancreas;lung	Down-regulating ROS-NLRP3 inflammatory body signal pathway.	https://kns.cnki.net/kcms2/article/abstract?v=Xhw-7KfLOFnmkm4esSXGV2KUVu8Mh0fNz2MoMVYJXVUVXCbTLZFfEoE3KsviJmz_SUfc6KqhQJa14GJpnFGagjbMErITVHNEI4F8bo7eyECj0JqNRGAQmxvZCIVvZi1cy96Ja1-cSTu_FUDA2LBeWQ==&uniplatform=NZKPT&language=CHS	HB_00046
NP00007	Oxymatrine	114850	C15H24N2O2	C1CC2C3CCC[N+]4(C3C(CCC4)CN2C(=O)C1)[O-]	root of Lightyellow sophora	KU SHEN	cells;rats	PSCs cells;LTC14 cells;pancreas	1)Inhibiting the activation of the JAK2STAT signaling pathway leads to a decrease in the expression of NLRP3 and inflammatory cytokines, and suppresses the NLRP3 inflammasome;2)inhibiting MAPK/NF-κB pathway	10.7501/j.issn.16746376.2019.11.006;10.1080/13880209.2019.1657906
NP00008	Cordycepin	6303	C10H13N5O3	C1C(OC(C1O)N2C=NC3=C(N=CN=C32)N)CO	Chinese Caterpillar Fungus	DONG CHONG XIA CAO	rats	pancreas	Suppressed NF-κB and NLRP3 inflammasome activation via AMPK	10.1016/j.lfs.2020.117645	HB_00389
NP00009	naringenin	439246	C15H12O5	C1C(OC2=CC(=CC(=C2C1=O)O)O)C3=CC=C(C=C3)O	Lemon Root Equivalent plant	NING MENG PI	rats	pancreas;heart	Inhibiting NLRP3 inflammasome pathway.	10.16352/j.issn.1001-6325.2019.02.011
NP00010	Emodin	3220	C15H1O5	CC1=CC2=C(C(=C1)O)C(=O)C3=C(C2=O)C=C(C=C3O)O	Sorrel Rhubarb	DA HUANG	rats	pancreas	Controlling pancreatitis inflammation via the NF-κB-iNOS/COX-2 pathway	https://kns.cnki.net/kcms2/article/abstract?v=Xhw-7KfLOFnlPxNzFjzofIE2P5LBt2hw5MKe9GTXbNwSUA2jfWiPsZvDnLCCeOt6wEkRwsC6jTpxh8oyLowdu46NoT-CLNuRUDcC_BxsIOe_XKvAygedRCMrv4Tu6TVziKvEM2s8kfBEgK-Zcmrsaw==&uniplatform=NZKPT&language=CHS	HB_00008
NP00011	Tripterygium glycosides	441075632	/		Tripterygium wilfordii	LEI GONG TENG	rats	pancreas	Inhibiting the expression of amylase, endotoxin, TNF-α, and IL-1	https://kns.cnki.net/kcms2/article/abstract?v=Xhw-7KfLOFn3vTpp_DuY7lJIn60uTR2AKXH8MAaNNgpN0Gr5ch_Sm6b07y4m7S7_XzQixuexPAoh1IGrCUE4dKbIik-kKs1SDi4ipVhKTBFAonZgavCtTLpriTzAMg0Somf-APUGiMc=&uniplatform=NZKPT&language=CHS
NP00012	Ginkolide B	65243	C20H24O10	CC1C(=O)OC2C1(C34C(=O)OC5C3(C2O)C6(C(C5)C(C)(C)C)C(C(=O)OC6O4)O)O	Ginkgo Folium	YIN XING YE	rats	pancreas;serum	Inhibited the interaction/binding of PAF with PAFR	10.3748/wjg.v17.i17.2241	HB_00002
NP00013	Sanchinoside	441921	C48H82O18	CC1C(C(C(C(O1))OC2C(C(C(OC2OC3CC4(C(CC(C5C4(CCC5C(C))(CCC=C(C)C)OC6C(C(C(C(C(O6)CO))O)) )O)O)C)O)C7(C3C(C(CC7)O)(C)C)C)C)CO)O)O)O)O)O	Common Souliea	SAN QI	rats	pancreas;lung;scrum	Sanchinoside have a significant inhibitory effect on the release of pancreatic enzymes, as well as TNFα and TXB2 in rats with acute pancreatitis.	https://kns.cnki.net/kcms2/article/abstract?v=gPw7xOyBVLHy6DZDeTxrm_Rhq_GvlHH1jFpxOz5iZByacRhFRX4jfymNzOysZ1kjG930CsLwELney0wISasYOhoigwRRoeRAUkdPkm2BN0xB36Oin1JCT3mUu9Ju2VZUfRrxerPZ38RtW9YsOdGMNw==&uniplatform=NZKPT&language=CHS	HB_00163
NP00014	Taxol	36314	C47H51NO14	CC1=C2C(C(=O)C3(C(CC4C(C3C(C(C2(C)C))(CC1OC(=O)C(C(C5=CC=CC=C5)NC(=O)C6= CC=CC=C6)O)O)OC(=O)C7=CC=CC=C7)(CO4)OC(=O)C)O)C)OC(=O)C	Torreya	FEI ZI	rats	pancreatic acinar cells	Inducing apoptosis in pancreatic acinar cells is related to the regulation of the Bax, Fas/FasL system, and p53 protein	https://kns.cnki.net/kcms2/article/abstract?v=gPw7xOyBVLG9n95pcWIPDRqDUPmHGcGWMDRw_39O-2grZfatLVdSvnHBpmM73GhYnJ0c_j4zzifK74HQ8mZjVE5HxaI2OShAE9EAcCncLWygwd3NPZGWFlmDQy5phpIpBj7Y-aQUx4c=&uniplatform=NZKPT&language=CHS	HB_00327
NP00015	Resveratrol	445154	C14H12O3	C1=CC(=CC=C1C=CC2=CC(=CC(=C2)O)O)O	rhizome of Gaint Knotweed	HU ZHANG	mice;LSL-KrasG12D/+; Pdx1-Cre (KC) spontaneous pancreatic precancerous lesion mouse model;pancreatic acinar cell	pancreas;scrum;cells;	1)Attenuating pancreas injury, inflammation, and oxidative stress in the HTG-AP mice, via restraining the NF-κB signaling pathway and regulating gut microbiota;2)inhibiting the activation of the NFκB signaling pathway consequently suppressed the formation of ADM/PanINs in vitro;3)regulating SIRT1 reduces the infiltration of inflammatory cells	10.1186/s12906-022-03664-4;10.1016/j.biopha.2020.110116;10.1038/s41401-021-00744-y	HB_00017
NP00016	Rutoside	5280805	C27H30O16	CC1C(C(C(C(O1))OCC2C(C(C(C(O2)OC3=C(OC4=CC(=CC(=C4C3=O)O)O)C5=CC(=C(C=C5) )O)O)O)O)O)O)O)O	Flavonoid glycoside	CHUAN SHAN CHENG	rats	pancreas;scrum	Rutin treatment exerted a protective effect on l-arginine-induced AP by mechanisms involving the reduction of oxidative stress,	10.1080/10715762.2016.1247494
NP00017	Anisodamine	6918612	C17H23NO4	CN1C2CC(CC1C(C2)O)OC(=O)C(CO)C3=CC=CC=C3	Anisodus tonguticus	GUAN ZHONG	Human	vital signs	Inhibit pancreas gland secretion and let pancreas glands with pathological changes rest and recover;receiving continuous intravenous instillation of anisodamine（40-100mgd）	https://kns.cnki.net/kcms2/article/abstract?v=gPw7xOyBVLHLZQsF_cfDIemExoPj9ivK5l4CTYcWK4C46bkk-Lc94xOZEGwdVuo4MZoyM08RHVRwlMulJZuWZi10pZsTOsDMFqWyn0qxmr6YKLMS5Vi-308m8PGHg7-ArfoU16Lwizo=&uniplatform=NZKPT&language=CHS	HB_00192
NP00018	Tetramethylpyrazine	14296	C8H12N2	CC1=C(N=C(C(=N1)C)C)C	Chuanxiong rhizome, Szechuan lovage root	CHUAN XIONG	rats	pancreas;serum;intestinal	Reducing caerulein-induced NF-κB activation and inducing cell apoptosis in pancreas	10.1080/21655979.2019.1613103	HB_00105
NP00019	Tetrandrine	73078	C38H42N2O6	CN1CCC2=CC(=C3C=C2C1CC4=CC=C(C=C4)OC5=C(C=CC(=C5)CC6C7=C(O3)C(=C(C=C7CCN6C)OC)OC)OC)OC	Stephania tetrandra	FANG JI	rats	pancreatic acinar cells	Reducing systemic inflammatory response syndrome (SIRS) and multiple organ dysfunction syndromes (MODS) by regulating the NF-κB pathway to improve the proinflammatory/anti-inflammatory imbalance	10.1155/2015/129103
NP00020	Breviscapine	6426802	C21H18O12	C1=CC(=CC=C1C2=CC(=O)C3=C(C(=C(C=C3O2)OC4C(C(C(C(O4)C(=O)O)O)O)O)O)O)O	Asteraceae	DENG ZHAN HUA	rats	serum;pancreas;lung	Inhibiting the activation of PKCα and NF-κB p65 in pancreas	10.3748/wjg.v17.i14.1825
NP00021	Escin Sodium	481707541	/		Chinese Buckeye	CHUAN LIAN ZI	rats;acinar cells	pancreas;cells	Attenuating the severity of AP by enhancing cell apoptosis via suppressing the ERK/STAT3 signaling pathway	10.1155/2021/9921839	HB_00078
NP00022	Isoliquiritigenin	638278	C15H12O4	C1=CC(=CC=C1C=CC(=O)C2=C(C=C(C=C2)O)O)O	liquorice	GAN CAO	rats	pancreas;lung	Inhibiting oxidative stress and .odulating the Nrf2HO-1 Pathway	10.1155/2018/7161592	HB_00070
NP00023	Baicalin	64982	C21H18O11	C1=CC=C(C=C1)C2=CC(=O)C3=C(C(=C(C=C3O2)OC4C(C(C(C(O4)C(=O)O)O)O) )O)O)O	root of Baikal skullcap	HUANG QIN	rats	pancreas;pancreas cells	Increasing miR-15a levels and inhibiting CDC42/MAP3K1, which impacts acute pancreatitis by targeting MAP2K4 and inhibiting the JNK signaling pathway.	10.1142/S0192415X21500087	HB_00012
NP00024	curcumin	969516	C21H20O6	COC1=C(C=CC(=C1)C=CC(=O)CC(=O)C=CC2=CC(=C(C=C2)O)OC)O	rhizome of Common Turmeric	JIANG HUANG	rats	pancreas	Regulating of PI3K-Akt signaling pathway by miR-198	10.19540/j.cnki.cjcmm.20200319.401	HB_00022
NP00025	honokiol	72303	C18H18O2	C=CCC1=CC(=C(C=C1)O)C2=CC(=C(C=C2)O)CC=C	Officinal Magnolia Equivalent plant: Magnolia bilo	HOU PO	mice	pancreas;intestine;scrum	Inhibiting HMGB1 acetylation and JAK/STAT1 pathway	10.1007/s11655-023-3562-y	HB_00010
NP00026	Artemisinin	68827	C15H22O5	CC1CCC2C(C(=O)OC3C24C1CCC(O3)(OO4)C)C	Sweet Wormwood Herb	QING HAO	rats	pancreas;serum	Alleviated the severity of AP through the caspase-3 signalling pathway and by inducing intrinsic apoptosis	10.3748/wjg.v13.i42.5612
NP00027	Calycosin	5280448	C16H12O5	COC1=C(C=C(C=C1)C2=COC3=C(C2=O)C=CC(=C3)O)O	Prepared Manyinflorescenced Sweetvetch Root	HUANG QI	mice	pancreas;scrum	Inhibiting the inflammatory response and oxidative stress via the p38 MAPK and NF-κB signal pathways	10.1016/j.biopha.2018.05.080	HB_00066
NP00028	rhein	10168	C15H8O6	C1=CC2=C(C(=C1)O)C(=O)C3=C(C2=O)C=C(C=C3O)C(=O)O	Sorrel Rhubarb	DA HUANG	rats	pancreatic acinar cells	Alleviating cell death as well as expression of TLR4/NLRP3-related proteins	10.1016/j.phymed.2020.153328	HB_00008
NP00029	chrysin	5281607	C15H10O4	C1=CC=C(C=C1)C2=CC(=O)C3=C(C=C(C=C3O2)O)O	Indian Trumpetflower Seed	MU HU DIE	rats	pancreatic acinar cells	Alleviating cell death as well as expression of TLR4/NLRP3-related proteins	10.1016/j.phymed.2020.153328
NP00030	Panax notoginseng saponins	459147318	/		Common Souliea	SAN QI	rats	pancreas	Up-regulating the miR-181b expression level	10.3390/molecules28062878	HB_00163
NP00031	polyphenols	135334832	/		Common Yam Rhizome	SHAN YAO	rats	pancreas;lung	Inhibiting TXNIP/HIF-1α pathway	10.3390/nu14132591	HB_00325
NP00032	allantoin	204	C4H6N4O3	C1(C(=O)NC(=O)N1)NC(=O)N	Common Yam Rhizome	SHAN YAO	rats	pancreas;lung	Preventing excessive inflammatory responses by regulating PI3Kγ/Akt pathway	10.1111/bph.14169	HB_00325
NP00033	galangin	5281616	C15H10O5	C1=CC=C(C=C1)C2=C(C(=O)C3=C(C=C(C=C3O2)O)O)O	Alpiniae Officirum Rhizome	GAO LIANG JIANG	rats	pancreas	Suppressing p38 mitogen-activated protein kinases, nuclear factor-kappa B, and nod-like receptor protein 3 signals.	10.1002/ptr.7874	HB_00004
NP00034	Artesunate	6917864	C19H28O8	CC1CCC2C(C(OC3C24C1CCC(O3)(OO4)C)OC(=O)CCC(=O)O)C	Sweet Wormwood Herb	QING HAO	mouse	pancreas	Inducing the generation of regulatory T cells (Tregs) and impaired the phosphorylation of AKT, associated with the up-regulation of p38 MAPK activation	10.1016/j.intimp.2011.11.004
NP00035	Baicalein	5281605	C15H10O5	C1=CC=C(C=C1)C2=CC(=O)C3=C(O2)C=C(C(=C3O)O)O	root of Baikal skullcap	HUANG QIN	mice; RAW264.7 cells	pancreas	Regulating MAPK, STAT 3 and NF-κB activation	10.1016/j.intimp.2019.04.018	HB_00012
NP00036	Berberine	2353	C20H18NO4+	COC1=C(C2=C[N+]3=C(C=C2C=C1)C4=CC5=C(C=C4CC3)OCO5)OC	rhizome of Chinese Goldthread	HUANG LIAN	mice	pancreas	Inhibit JNKs, p38 MAPK, and NF-Κb	10.1016/j.molimm.2016.04.011	HB_00013
NP00037	Chlorogenic acid	1794427	C16H18O9	C1C(C(C(CC1(C(=O)O)O)OC(=O)C=CC2=CC(=C(C=C2)O)O)O)O	Honeysuckle Flower	JIN YIN HUA	mice	pancreas;lung	Downregulating inflammatory cytokine IL-6, MIP-2, and MIF	10.1016/j.lfs.2017.09.015	HB_00083
NP00038	Saikosaponin a	167928	C42H68O13	CC1C(C(C(C(O1)OC2CCC3(C(C2(C)CO))CCC4(C3C=CC56C4(CC(C7(C5CC(CC7)(C)C)CO6)O)C)C)C)O )OC8C(C(C(C(O8)CO)O)O)O)O	root of Chinese Thorowax	CHAI HU	mice	pancreas;lung	Inhibiting NF-κB and NLRP3 signaling pathways and protecting against LPS-induced ALI	10.1007/s10753-017-0677-3	HB_00018
NP00039	Saikosaponin d	107793	C42H68O13	CC1C(C(C(C(O1)OC2CCC3(C(C2(C)CO))CCC4(C3C=CC56C4(CC(C7(C5CC(CC7)(C)C)CO6)O)C)C)C)O )OC8C(C(C(C(O8)CO)O)O)O)O	root of Chinese Thorowax	CHAI HU	rats	pancreas	Preventing pancreatic fibrosis by reducing autophagy of PSCs through PI3K/Akt/mTOR pathway, which has crosstalk with the TGF-β1/Smads pathway	10.1016/j.cbi.2019.01.005	HB_00018
NP00040	Withaferin A	265237	C28H38O6	CC1=C(C(=O)OC(C1)C(C)C2CCC3C2(CCC4C3CC5C6(C4(C(=O)C=CC6O)C)O5)C)CO	Withania somnifera	REN SHEN	mice	pancreas	Inhibiting the expression of amylase and lipase, malondialdehyde and glutathione	10.1002/ptr.6200	HB_00155
NP00041	Carvacrol	10364	C10H14O	CC1=C(C=C(C=C1)C(C)C)O	Oregano	MA BIAN CAO	rats	pancreas	Improving pancreatic oxidative stress mechanism by inhibiting the expression of 8-hydroxy-deoxyguanosine and MDA	10.1007/s10616-015-9885-6
NP00042	soliquiritigenin	638278	C15H12O4	C1=CC(=CC=C1C=CC(=O)C2=C(C=C(C=C2)O)O)O	Root of Ural Licorice	GAN CAO	cell	HT-29 cells	Inhibiting tumor necrosis factor-α-induced inflammation via peroxisome proliferator-activated receptor-γ	10.1007/s12272-016-0805-x	HB_00070
NP00043	Tanshinone IIA	164676	C19H18O3	CC1=COC2=C1C(=O)C(=O)C3=C2C=CC4=C3CCCC4(C)C	root of Ligulilobe sage	DAN SHEN	mice	pancreas	Inhibiting oxidative stress via the Nrf2/ROS pathway	10.1155/2020/5390482	HB_00046
NP00044	Borneol	64685	C10H18O	CC1(C2CCC1(C(C2)O)C)C	Grassleaf Sweetflag Rhizome	SHI CHANG PU	mice	pancreas	Reducing the oxidative damage and pancreatic inflammation by modulating Nrf2/NF-κB pathway	10.1002/tox.23058	HB_00244
NP00045	Ellagic acid	5281855	C14H6O8	C1=C2C3=C(C(=C1O)O)OC(=O)C4=CC(=C(C(=C43)OC2=O)O)O	Raspberry	FU PENG ZI	rats	pancreas	Increasing TNF-α, IL-1β and IL-6 serum levels	10.1590/S0102-865020160060000006
NP00046	Luteolin	5280445	C15H10O6	C1=CC(=C(C=C1C2=CC(=O)C3=C(C=C(C=C3O2)O)O)O)O	Common Aucklandia Root	MU XIANG	mice	pancreas;scrum	Inducing HO-1-mediated anti-inflammatory and antioxidant activities, in association with the suppression of the activation of the NF-κB pathway.	10.3892/ijmm.2016.2809	HB_00015
NP00047	Picroside II	11944602	C23H28O13	COC1=C(C=CC(=C1)C(=O)OC2C3C=COC(C3C4(C2O4)CO)OC5C(C(C(C(O5)CO)O)O)O)O	Picrorhizae Rhizoma	HU HUANG LIAN	rats	pancreas	Improving antioxidant and anti-inflammtory activities via NF-κB-dependent autophagy	10.1155/2017/7085709	HB_00122
NP00048	Mogroside IIE	24721558	C42H72O14	CC(CCC(C(C)(C)O)OC1C(C(C(C(C(O1)CO)O)O)O)C2CCC3(C2(CC(C4(C3CC=C5C4CCC(C5(C)C)OC6C) (C(C(C(O6)CO)O)O)O)C)O)C)C	Grosvenor Momordica Fruit	LUO HAN GUO	mice;cells	pancreas;primary acinar cells	Downregulation of the IL-9/IL-9 receptor pathway	10.3389/fphar.2020.00859	HB_00209
NP00049	Lycium Barbarum Polysaccharide	135288902	/		Fructus lycii	GOU QI	mice	pancreas;scrum	Reducing inflammation by upregulating NRF2 and HO-1	10.12659/MSM.913820	HB_00003
NP00050	Rosmarinic Acid	5281792	C18H16O8	C1=CC(=C(C=C1CC(C(=O)O)OC(=O)C=CC2=CC(=C(C=C2)O)O)O)O	Perilla Frutescens	ZI SU	rats	pancreas	Inhibiting the activation of NF-κB pathways	10.1142/S0192415X15500640
NP00051	alpinetin	154279	C16H14O4	COC1=CC(=CC2=C1C(=O)CC(O2)C3=CC=CC=C3)O	Alpinia katsumadai Hayata	CAO GUO	rat;cell	pancreas;lung;human pulmonary microvascular endothelial cell	Inhibiting tumor necrosis factor-α expression as well as reduces the degree of lung injury	10.2147/DDDT.S97614	HB_00344
NP00052	gentiopicroside	88708	C16H20O9	C=CC1C(OC=C2C1=CCOC2=O)OC3C(C(C(C(O3)CO)O)O)O	Gentiana	LONG DAN CAO	rats	pancreas	Inhibiting the release of inflammatory mediators and NF-κB p65 protein expression	10.1016/j.fitote.2015.03.002
NP00053	quercetin	5280343	C15H10O7	C1=CC(=C(C=C1C2=C(C(=O)C3=C(C=C(C=C3O2)O)O)O)O)O	Chuanxiong rhizome, Szechuan lovage root	CHUAN XIONG	human	blood circulation indices	Facilitating improvement in systemic hemodynamics and cardiac pump function indices	https://europepmc.org/article/med/27249917	HB_00105
NP00054	rutecarpine	65752	C18H13N3O	C1CN2C(=NC3=CC=CC=C3C2=O)C4=C1C5=CC=CC=C5N4	Tetradium ruticarpum	WU ZHU YU	rats	pancreas	Increasing CGRP level and thereby improving the microcirculation of pancreatic tissue	10.7659/j.issn.1005-6947.2014.03.010	HB_00196
NP00055	kadsurenone	122159	C21H24O5	CC1C(OC2=CC(=O)C(=CC12OC)CC=C)C3=CC(=C(C=C3)OC)OC	Piper kadsura	HAI FENG TENG	rats	pancreas;lung	Reducing levels of serum PAF, TNF-alpha, and IL-6	https://kns.cnki.net/kcms2/article/abstract?v=29axctaKF3zq5b_ntPI8L2iYc621tM6fRZqVv91r_-fplayE1woxbbZt-jdgvWtdFKXf9VRPgGz2d1p-0dgj0meIkMf-Wx_W0SkbkA-pLyW5kat0dv3RvW8UN4j94A3WqJpwKMPOWz0=&uniplatform=NZKPT&language=CHS
NP00056	Dihydrokaempferol	122850	C15H12O6	C1=CC(=CC=C1C2C(C(=O)C3=C(C=C(C=C3O2)O)O)O)O	Gambir Plant	DIAN GOU TENG	rats;pancreatic acinar cells	pancreas;acinar cells	Regulating the Keap1/Nrf2 pathway and regulating oxidative stress injury	10.1016/j.lfs.2020.118340
NP00057	Daphnetin	5280569	C9H6O4	C1=CC(=C(C2=C1C=CC(=O)O2)O)O	Daphne Korean Naka	RUI XIANG GEN	rats	pancreas	By inhibiting the activation of the TLR4-mediated NF-кB signaling pathway, it exerts a protective effect on acute pancreatitis	https://kns.cnki.net/kcms2/article/abstract?v=29axctaKF3zHtWF6l-raKHshBxjlHxWp7kAZiB26fWdeS3518cAwtLXBnwW6eDuTDOBcm_EfNXjP0ppIhfh3-V6O7ULoGDh4VBs184_KwQyMbC1BLRhQ2BeZk025GBnEyvfm7HVFq9RegVLi4oflLA==&uniplatform=NZKPT&language=CHS
NP00058	Piperlonguminine	5320621	C16H19NO3	CC(C)CNC(=O)C=CC=CC1=CC2=C(C=C1)OCO2	Piper longum	HU JIAO	rats	pancreas	Adjusting the TLR-4NF-kappa B pathway,cell apoptosis and inflammation	https://kns.cnki.net/kcms2/article/abstract?v=29axctaKF3zaDNPh_8BWo_clB3y-_JelU-fQMaW2lxs9rbH5YL3gsZUtDToPCPxy5n5aSVVv-L59WYQY1gc6VPm3TEBYXZR_RfqdzvZtCWlWjVhNwkomQ4xUjhuBBZ80Y8LCGhqemDhOdT438SoTEg==&uniplatform=NZKPT&language=CHS
