# Supplementary material for: Understanding the treatment of acute pancreatitis and its complications -a database for assessing traditional Chinese medicine use
Source: Front Pharmacol. 2025 Jun 20;16:1583040. doi: 10.3389/fphar.2025.1583040 (PMC12231362; doi:10.3389/fphar.2025.1583040)
Supplement: Supplementary file 2 [file Table3.xlsx]

## Sheet: Sheet1
HB_ID	Herb Name in Chinese	Herb Name in Pinyin	Herb Name in English	Herb Name in Latin	Herb_id	Properties	Meridians	Therapeutic_class_Chinese	Therapeutic_class	Efficacy
HB_00001	余甘子	YU GAN ZI	Emblic Leafflower Fruit	Fructus Phyllanthi	HERB006714	Cool;Sweet;Sour;Punkery	Lung;Stomach	清热药	Heat clearing herbs	Clear heat and dry dampness, drain liver and gallbladder
HB_00002	银杏叶	YIN XING YE	Ginkgo Folium	Ginkgo Folium	HERB006632	Sweet;Bitter;Astringent;Mild	Heart;Lung	化痰止咳平喘药	Phlegm resolving and cough suppressing herbs for asthma	Promote blood circulation and remove blood stasis, invigorate qi and strengthen the spleen
HB_00003	枸杞	GOU QI	Fructus lycii	Lycii Fructus	HERB001911	Sweet;Mild	Liver;Kidney	补虚药	Tonifying deficiency herbs	Nourish yin and tonify kidney, benefit essence and improve vision
HB_00004	高良姜	GAO LIANG JIANG	Alpiniae Officirum Rhizome	Alpiniae Officirum Rhizoma	HERB001852	Pungent;Hot	Spleen;Stomach	温里药	Warming and tonifying herbs	Dispel wind and scatter cold, warm the middle and stop pain
HB_00005	郁金	YU JIN	Tuber - root of Common Turmeric	Radix Curcumae	HERB006718	Cold;Pungent;Bitter	Liver;Heart;Gallbladder	活血化瘀药	Blood activating and stasis dissolving herbs	Promote lung health and relieve asthma, transform phlegm and stop cough
HB_00006	败酱	BAI JIANG	Whiteflower Patrinia Equivalent plant：Patrinia sc	Patrinia villosa	HERB000219	Cold;Pungent;Bitter	Liver	清热药	Heat clearing herbs	Promote blood circulation and remove blood stasis, reduce swelling and relieve pain
HB_00007	槟榔	BING LANG	areca seed	semen arecae	HERB000497	Warm;Pungent;Bitter	Spleen;LargeIntestine;Stomach	驱虫药	Vermifuge herbs	Kill parasites and dissolve accumulation, alleviate pain and scatter nodules
HB_00008	大黄	DA HUANG	root and rhziome of Sorrel Rhubarb	Radix et Rhizoma Rhei	HERB001069	Cold;Bitter	Spleen;LargeIntestine;Stomach;Liver;Heart	泻下药	Purgative herbs	Promote bowel movement and drain fire, clear heat and dry dampness
HB_00009	番泻叶	FAN XIE YE	Sen leaf	Folium Sene	HERB001621	Sweet;bitter;cold	LargeIntestine	泻下药	Purgative herbs	Promote bowel movement and stop bleeding, clear heat and drain fire
HB_00010	厚朴	HOU PO	Officil Magnolia Equivalent plant: Magnolia bilo	Magnolia officilis	HERB002339	Bitter;Pungent;Warm	Spleen;Stomach;Lung;LargeIntestine	化湿药	Dampness transforming herbs	Eliminate dampness and transform phlegm, soothe the qi and alleviate pain
HB_00011	枳实	ZHI SHI	immature fruit of Seville orange	Fructus Aurantii Immaturus	HERB007034	Minorcold;Pungent;Bitter	Spleen;LargeIntestine;Stomach	理气药	Qi regulating herbs	Clear dampness and regulate qi, relieve thirst and detoxify
HB_00012	黄芩	HUANG QIN	root of Baikal skullcap	Radix Scutellariae	HERB002563	Cold;Bitter	Lung;LargeIntestine;Stomach;SmallIntestine;Gallbladder	清热药	Heat clearing herbs	Clear heat and detoxify, promote diuresis and drain fire
HB_00013	黄连	HUANG LIAN	rhizome of Chinese Goldthread	Rhizoma Coptidis	HERB002540	Cold;Bitter	LargeIntestine;Stomach;SmallIntestine;Liver;Heart	清热药	Heat clearing herbs	Clear heat and dry dampness, promote bile excretion and drain fire
HB_00014	延胡索	YAN HU SUO	Corydalis tuber	Rhizoma Corydalis	HERB006353	Warm;Pungent;Bitter	Spleen;Liver;Heart	活血化瘀药	Blood activating and stasis dissolving herbs	Promote blood circulation and remove blood stasis, promote meridian flow and stop pain
HB_00015	木香	MU XIANG	Common Aucklandia Root	Radix Aucklandiae	HERB004064	Warm;Pungent;Bitter	Spleen;LargeIntestine;Stomach;Gallbladder;ThreeEnd	理气药	Qi regulating herbs	Regulate qi and eliminate dampness, promote digestion and relieve diarrhea
HB_00016	葛根	GE GEN	root of lobed kudzuvine	Radix Puerariae	HERB001874	Cool;Pungent;Sweet	Spleen;Stomach	解表药	Diaphoretic herbs	Release exterior and induce sweating, support the healthy qi and strengthen the body surface
HB_00017	虎杖	HU ZHANG	rhizome of Gaint Knotweed	Rhizoma Polygoni cuspidati	HERB002405	Cold;Bitter	Lung;Liver;Gallbladder	利水渗湿药	Diuretic and dampness seeping herbs	Dispel wind and remove dampness, stop pain and cure tinea
HB_00018	柴胡	CHAI HU	root of Chinese Thorowax	Radix Bupleuri	HERB000638	Minorcold;Pungent;Bitter	Liver;Gallbladder	解表药	Diaphoretic herbs	Regulate liver and disperse depression, clear heat and drain fire
HB_00019	陈皮	CHEN PI	Dried Tangerine Peel	Pericarpium Citri Reticulatae	HERB000775	Warm;Pungent;Bitter	Lung;Spleen	理气药	Qi regulating herbs	Regulate qi and transform phlegm, reduce sweating and stop diarrhea
HB_00020	赤芍	CHI SHAO	Red Peony root	Radix Paeoniae Rubra	HERB000800	Minorcold;Bitter	Liver	清热药	Heat clearing herbs	Promote blood circulation and relieve pain, cool blood and nourish the liver
HB_00021	芒硝	MANG XIAO	Sodium Sulfate	trii Sulfas1	HERB003748	Cold;Bitter;Salty	LargeIntestine;Stomach	泻下药	Purgative herbs	Clear dampness and detoxify, kill parasites and dissolve accumulation
HB_00022	姜黄	JIANG HUANG	rhizome of Common Turmeric	Rhizoma Curcumae longae	HERB002840	Warm;Pungent;Bitter	Spleen;Liver	活血化瘀药	Blood activating and stasis dissolving herbs	Promote blood circulation and remove blood stasis, clear heat and detoxify
HB_00023	黄柏	HUANG BO	Phellodendron bark	Cortex Phellodendri	HERB002489	Cold;Bitter	Bladder;LargeIntestine;Kidney	清热药	Heat clearing herbs	Clear heat and dry dampness, promote bile excretion and drain dampness
HB_00024	胆南星	DAN NAN XING	Bile Arisaema	Rhizoma Arisaema cum Bile	HERB001192	Cool;Bitter	Lung;Liver;Spleen	化痰止咳平喘药	Phlegm resolving and cough suppressing herbs for asthma	Clear heat and drain fire, reduce swelling and kill parasites
HB_00025	白芷	BAI ZHI	Dahurian Angelica Root	Radix Angelicae Dahuricae	HERB000305	Warm;Pungent	Stomach;LargeIntestine;Lung	解表药	Diaphoretic herbs	Dispel wind and remove dampness, promote lung health and transform phlegm
HB_00026	天花粉	TIAN HUA FEN	Trichosanthes root, Skegourd root	Radix Trichosanthis	HERB005444	Bitter;slightlysweet;cold	Lung;stomach	清热药	Heat clearing herbs	Promote blood circulation and stop bleeding, transform phlegm and stop cough
HB_00027	甘遂	GAN SUI	root of Gansui	Radix Kansui	HERB001806	Cold;Bitter	Lung;LargeIntestine;Kidney	泻下药	Purgative herbs	Promote bowel movement and drain fire, reduce swelling and detoxify
HB_00028	金荞麦	JIN QIAO MAI	Wild Buckwheat Rhizome	Rhizoma Fagopyri Cymosi	HERB002941	SlightlyPungent;astringent;Cool	Lung	清热药	Heat clearing herbs	Clear heat and detoxify, promote diuresis and reduce swelling
HB_00029	蒲公英	PU GONG YING	Mongolian Dandelion	Taraxacum mongolicum	HERB004401	Cold;Sweet;Bitter	Stomach;Liver	清热药	Heat clearing herbs	Clear heat and detoxify, promote diuresis and treat urinary problems
HB_00030	冰片	BING PIAN	Borneol	Borneolum syntheticum	HERB000498	Minorcold;Pungent;Bitter	Lung;Spleen;Heart	开窍药	Aromatic opening herbs	Clear heat and detoxify, open the senses and awaken the spirit
HB_00031	白及	BAI JI	Bletilla Striata (Thunb.Ex A.Murray)Rchb.F.	Bletillae Rhizoma	HERB000216	Bitter;Sweet;astringent;Minorcold	Lung;Liver;Stomach	止血药	Hemostatic herbs	Clear heat and dry dampness, cool blood and detoxify
HB_00032	乌梅	WU MEI	Smoked Plum	Fructus Mume	HERB005742	Mild;Sour	Lung;Spleen;Stomach;Liver	收涩药	Astringent herbs	Astringe intestines to stop diarrhea, detoxify and resist diseases
HB_00033	薄荷	BO HE	Mentha, Peppermint	herba Menthae	HERB000508	Cool;Pungent	Lung;Liver	解表药	Diaphoretic herbs	Release exterior conditions and clear heat, promote lung health
HB_00034	食盐	SHI YAN	Salt	Sal	HERB005096	Cold;Salty	Lung;Stomach;Kidney	清热药	Heat clearing herbs	Softening hardness and dispersing nodules, detoxify and kill parasites
HB_00035	蜂蜜	FENG MI	Honey	Apis cera	HERB001711	Mild;Sweet	Lung;Spleen;LargeIntestine	补虚药	Tonifying deficiency herbs	Moisten dryness to relieve thirst, nourish yin and generate body fluids
HB_00036	败酱草	BAI JIANG CAO	All - grass of Dahurian Patrinia	Herba Patriniae	HERB000221	Minorcold;Pungent;Bitter	LargeIntestine;Stomach;Liver	清热药	Heat clearing herbs	Promote blood circulation and remove blood stasis, reduce swelling and relieve pain
HB_00037	半边莲	BAN BIAN LIAN	Chinese Lobelia Herb	Herba Lobeliae Chinensis	HERB000312	Pungent;Mild	Heart;SmallIntestine;Lung	清热药	Heat clearing herbs	Clear heat and cool blood, reduce swelling and detoxify
HB_00038	土茯苓	TU FU LING	Glabrous Greenbrier Rhizome	Rhizoma Smilacis Glabrae	HERB005564	Mild;Sweet;Neutral	Stomach;Liver	清热药	Heat clearing herbs	Promote diuresis to reduce swelling, dispel dampness and treat jaundice
HB_00039	鸡矢藤	JI SHI TENG	Paederiae Scandentis Herba	Paederiascandens	HERB002700	Pungent;Bitter;Slightlycold	Liver	消食药	Digestive herbs	Dispel wind to relieve pain, promote blood circulation and reduce swelling
HB_00040	大腹皮	DA FU PI	Areca Catechu L.	Arecae Pericarpium	HERB001034	Pungent;MinorWarm	Spleen;Stomach;LargeIntestine;SmallIntestine	理气药	Qi regulating herbs	Clear heat and dampness, drain fire and detoxify
HB_00041	益母草	YI MU CAO	motherwort	Herba Leonuri	HERB006537	Minorcold;Pungent;Bitter	Bladder;Liver;Heart	活血化瘀药	Blood activating and stasis dissolving herbs	Promote blood circulation and regulate menstruation, dispel cold and relieve pain
HB_00042	仙鹤草	XIAN HE CAO	all - grss of Hairyvein Agrimonia	Herba Agrimoniae	HERB005977	Mild;Bitter;Punkery	Lung;Spleen;Liver	止血药	Hemostatic herbs	Clear heat and drain fire, cool blood and detoxify
HB_00043	青皮	QING PI	Green Tangerine Peel	Pericarpium Citri Reticulatae Viride	HERB004534	Warm;Pungent;Bitter	Stomach;Liver;Gallbladder	理气药	Qi regulating herbs	Transform dampness and phlegm, regulate qi and alleviate pain
HB_00044	桃仁	TAO REN	Peach Seed	Semen Persicae	HERB005412	Mild;Sweet;Bitter	LargeIntestine;Liver;Heart	活血化瘀药	Blood activating and stasis dissolving herbs	Promote blood circulation and remove blood stasis, nourish yin and nourish blood
HB_00045	红花	HONG HUA	Safflower	Flos Carthami	HERB002276	Warm;Pungent	Liver;Heart	活血化瘀药	Blood activating and stasis dissolving herbs	Promote blood circulation and dispel blood stasis, transform phlegm and scatter nodules
HB_00046	丹参	DAN SHEN	root of Ligulilobe sage	Radix Salviae liguliobae	HERB001193	Minorcold;Bitter	Liver;Heart	活血化瘀药	Blood activating and stasis dissolving herbs	Clear heat and cool blood, promote blood circulation and remove blood stasis
HB_00047	牡丹皮	MU DAN PI	Tree Peony Bark	Cortex Moutan	HERB004013	Minorcold;Pungent;Bitter	Liver;Heart;Kidney	清热药	Heat clearing herbs	Moisturize the skin for beauty, clear heat and detoxify
HB_00048	大血藤	DA XUE TENG	Stem of Sargentgloryvine	Caulis Sargentodoxae	HERB001117	Mild;Bitter;Punkery	LargeIntestine;Liver	清热药	Heat clearing herbs	Clear heat and dampness, reduce swelling and relieve pain
HB_00049	生山栀	SHENG SHAN ZHI	fruit of Cape Jasmine	Fructus Gardeniae	HERB005025	Cold;Bitter	Lung;Stomach;Liver;Heart	清热药	Heat clearing herbs	Clear heat and dampness, detoxify and drain fire
HB_00050	枳壳	ZHI KE	fruit of Seville orange	Fructus Aurantii	HERB007026	Minorcold;Pungent;Bitter	Spleen;LargeIntestine;Stomach	理气药	Qi regulating herbs	Regulate qi to eliminate dampness, promote digestion and transform phlegm
HB_00051	栀子	ZHI ZI	fruit of Cape Jasmine	Fructus Gardeniae	HERB007046	Cold;Bitter	Lung;Stomach;Liver;Heart	清热药	Heat clearing herbs	Clear heat and drain fire, detoxify and reduce swelling
HB_00052	莪术	E ZHU	Zedoray Rhizome	Rhizoma Curcumae	HERB001579	Warm;Pungent;Bitter	Spleen;Liver	活血化瘀药	Blood activating and stasis dissolving herbs	Dispel dampness and transform phlegm, tonify the spleen and strengthen the stomach
HB_00053	凌霄花	LING XIAO HUA	flower of Common Trumpetcreeper	Flos Campsis	HERB003439	Minorcold;Pungent	Liver;Cardiovascular	活血化瘀药	Blood activating and stasis dissolving herbs	Clear heat and detoxify, promote blood circulation and relieve pain
HB_00054	大蓟	DA JI	all-grass of Thistle	Herba Cirsii Japonici;Radix Cirsii Japonici;Herba	HERB001074	Cool;Sweet;Bitter	Liver;Heart	止血药	Hemostatic herbs	Clear heat and detoxify, reduce swelling and promote diuresis
HB_00055	芫花	YUAN HUA	flower bud of Lilac Daphne	Flos Genkwa	HERB006773	Warm;Pungent;Bitter	Lung;LargeIntestine;Kidney	泻下药	Purgative herbs	Release exterior and dispel cold, promote lung health and transform phlegm
HB_00056	青黛	QING DAI	tural Indigo	Indigo turalis	HERB004516	Cold;Salty	Lung;Stomach;Liver	清热药	Heat clearing herbs	Improve vision, promote blood circulation, reduce swelling and detoxify
HB_00057	沉香	CHEN XIANG	Oily wood of Agalloch Eaglewood	Lignum Aquilariae Resitum	HERB000777	Warm;Pungent;Bitter	Spleen;Stomach;Kidney	理气药	Qi regulating herbs	Regulate and calm the spirit, disperse stagnation and relieve pain
HB_00058	白芍药	BAI SHAO YAO	White peony root	Radix Paeoniae Alba	HERB000267	Minorcold;Sour;Bitter	Spleen;Liver	补虚药	Tonifying deficiency herbs	Nourish blood to alleviate pain, cool blood to nourish the liver
HB_00059	法半夏	FA BAN XIA	Prepared Pinellia Tuber	Rhizoma Pinelliae Preparata	HERB001604	Warm;Pungent	Lung;Spleen;Stomach	化痰止咳平喘药	Phlegm resolving and cough suppressing herbs for asthma	Lower rebellious qi to stop vomiting, expel phlegm to stop coughing
HB_00060	红枣	HONG ZAO	Jujube Chinese date	Fructus Zizyphi Jujubae	HERB002331	Warm;Sweet	Spleen;Stomach	补虚药	Tonifying deficiency herbs	Tonify the middle jiao and invigorate qi, nourish blood and calm the spirit
HB_00061	生姜	SHENG JIANG	Fresh Ginger	Rhizoma Zingiberis Recens	HERB005017	Warm;Pungent	Lung;Spleen;Stomach	解表药	Diaphoretic herbs	Warm the yang and release exterior, regulate qi and transform dampness
HB_00062	何首乌	HE SHOU WU	Tuber Fleeceflower	Polygonum multiflorum	HERB002185	Cold;SlightlyWarm;Sour;Bitter	Liver;Kidney	补虚药	Tonifying deficiency herbs	Benefit the liver and kidney, nourish blood and promote hair growth
HB_00063	天门冬	TIAN MEN DONG	Cochinchinese Asparagus	Asparagus cochinchinensis [Syn. Asparagus lucidus	HERB005452	Sweet;bitter;Extremelycold	Lung;kidney	补虚药	Tonifying deficiency herbs	Nourish yin and moisten the lungs, clear heat and generate body fluids
HB_00064	高丽参	GAO LI SHEN	Korea ginseng	Radix Ginseng Korea	HERB001850	SlightlyWarm;Sweet;SlightlyBitter	Lung;Spleen;Heart	补虚药	Tonifying deficiency herbs	Nourish yin and moisten the lungs, tonify qi and calm the spirit
HB_00065	香附	XIANG FU	rhizome of Nutgrass Galingale	Rhizoma Cyperi	HERB006019	Mild;Pungent;SlightlySweet;SlightlyBitter	Spleen;Liver;ThreeEnd	理气药	Qi regulating herbs	Regulate qi and transform dampness, dispel cold and alleviate pain
HB_00066	细辛	XI XIN	all-grass Manchurian wildginger	Herba Asari	HERB005894	Warm;Pungent	Lung;Kidney	解表药	Diaphoretic herbs	Release exterior conditions with pungent warmth, dispel wind and open the orifices
HB_00067	鸡血藤	JI XUE TENG	Suberect Spatholobus Stem	Caulis Millettiae; Caulis spatholobi	HERB002714	Warm;Sweet;Bitter	Liver	活血化瘀药	Blood activating and stasis dissolving herbs	Clear heat and detoxify, promote diuresis and reduce swelling
HB_00068	白茅根	BAI MAO GEN	Lalang Grass Rhizome	Rhizoma Imperatae	HERB000242	Sweet;cold	Lung;stomach;bladder	止血药	Hemostatic herbs	Clear heat and dampness, detoxify and drain fire
HB_00069	甘草	GAN CAO	Root of Ural Licorice	Radix Glycyrrhizae	HERB001779	Mild;Sweet	Lung;Spleen;Stomach;Heart	补虚药	Tonifying deficiency herbs	Tonify qi and nourish blood, harmonize the middle jiao and alleviate pain
HB_00070	薏苡仁	YI YI REN	seed of Jobstears	semen coicis	HERB006568	Minorcold;Sweet;Neutral	Lung;Spleen;Stomach	利水渗湿药	Diuretic and dampness seeping herbs	Promote dampness and promote diuresis, promote urination and reduce swelling
HB_00071	肉豆蔻	ROU DOU KOU	Nutmeg	Semen Myristicae	HERB004693	Warm;Pungent	Spleen;LargeIntestine;Stomach	收涩药	Astringent herbs	Warm the kidneys and assist yang, warm the spleen and stomach
HB_00072	鸡骨草	JI GU CAO	Canton Love-pea Vine	Herba Abri	HERB002665	Cool;Sweet;SlightlyBitter	Stomach;Liver	利水渗湿药	Diuretic and dampness seeping herbs	Clear heat and detoxify, reduce swelling and relieve pain
HB_00073	龙胆草	LONG DAN CAO	root of Przewalsk Gentian	Radix Gentiae	HERB003479	Cold;Bitter	Bladder;Liver;Gallbladder	清热药	Heat clearing herbs	Clear heat and detoxify, promote diuresis and reduce inflammation
HB_00074	垂盆草	CHUI PEN CAO	all - grass of Stringy stonecrop	Herba Sedi sarmentosi	HERB000892	Cool;Sweet;SlightlySour;Neutral	SmallIntestine;Liver;Heart;Gallbladder	利水渗湿药	Diuretic and dampness seeping herbs	Clear heat and detoxify, reduce swelling and relieve pain
HB_00075	茺蔚子	CHONG WEI ZI	Motherwort Fruit	Fructus Leonuri	HERB000822	Minorcold;Sweet	Liver;Heart;Kidney	活血化瘀药	Blood activating and stasis dissolving herbs	Clear heat and dampness, reduce inflammation and relieve itching
HB_00076	橘核	JU HE	Tangerine Seed	Semen Citri Reticulatae	HERB003027	SlightlyWarm;Mild;Bitter	Liver;Kidney	理气药	Qi regulating herbs	Regulate qi and transform phlegm, stimulate appetite and strengthen the spleen
HB_00077	川楝子	CHUAN LIAN ZI	Szechwan Chiberry Fruit	Fructus Meliae Toosendan	HERB000868	Cold;Bitter	Bladder;Stomach;SmallIntestine;Liver	理气药	Qi regulating herbs	Clear heat and detoxify, reduce inflammation and kill parasites
HB_00078	鱼腥草	YU XING CAO	all-grass of Heartleaf Houttuynia	Herba Houttuyniae	HERB006741	Minorcold;Pungent	Lung	清热药	Heat clearing herbs	Clear heat and detoxify, promote diuresis and reduce swelling
HB_00079	刺五加	CI WU JIA	Manypr ickle Acanthopa x	Acanthopax senticosus [Syn. Eleutherococcus sent	HERB000940	Warm;Pungent;Bitter	Liver;Kidney	补虚药	Tonifying deficiency herbs	Tonify the kidneys and strengthen yang, tonify qi and invigorate the spleen
HB_00080	降香	JIANG XIANG	Odoriferous Rosewood	Lignum Dalbergiae odoriferae Rosewood	HERB002846	Warm;Pungent	Spleen;Liver	止血药	Hemostatic herbs	Alleviate pain by dispelling cold, dispel dampness and transform phlegm
HB_00081	巴戟天	BA JI TIAN	Morindae Officilis Radix	Morindae Officilis Radix	HERB000134	Sweet;Pungent;SlightlyWarm	Kidney;Liver	补虚药	Tonifying deficiency herbs	Tonify the kidneys and nourish essence, strengthen muscles and bones
HB_00082	金银花	JIN YIN HUA	Honeysuckle Flower	Flos Lonicerae	HERB002962	Cold;Sweet	Lung;Stomach;Heart	清热药	Heat clearing herbs	Clear heat and detoxify, promote diuresis and reduce swelling
HB_00083	玄参	XUAN SHEN	Figwort Root	Radix Scrophulariae	HERB006280	Cold;Sweet;Bitter;Salty	Lung;Stomach;Kidney	清热药	Heat clearing herbs	Clear heat and detoxify, cool blood and transform phlegm
HB_00084	海金沙	HAI JIN SHA	spore of Japanese climbing Fern	Spora Lygodii	HERB002094	Cold;Sweet	Bladder;SmallIntestine	利水渗湿药	Diuretic and dampness seeping herbs	Promote urination, benefit water metabolism, reduce swelling and disperse nodules
HB_00085	紫花地丁	ZI HUA DI DING	Tokyo Violet Herb	Herba Violae	HERB007174	Cold;Pungent;Bitter	Liver;Heart	清热药	Heat clearing herbs	Promote diuresis and reduce swelling, clear heat and detoxify
HB_00086	牡蛎	MU LI	Oyster	Crassostrea gigas	HERB004050	Minorcold;Salty;Punkery	Liver;Kidney	平肝息风药	Diuretic and dampness seeping herbs	Tonify the liver and kidneys, nourish yin and calm the spirit
HB_00087	乌药	WU YAO	Combined Spicebush Root	Radix Linderae	HERB005767	Warm;Pungent	Lung;Bladder;Spleen;Kidney	理气药	Qi regulating herbs	Dispel wind dampness and alleviate bi syndrome, warm the middle jiao and stop pain
HB_00088	茵陈	YIN CHEN	Virgate Wormwood Herb	Herba Artemisiae Scopariae	HERB006586	Cool;Pungent;Bitter	Bladder;Spleen;Liver	利水渗湿药	Diuretic and dampness seeping herbs	Promote urination and treat urinary problems, reduce swelling and promote diuresis
HB_00089	肿节风	ZHONG JIE FENG	all-grass of Glabrous sarcandra	Herba Sarcatidrae	HERB007079	Bitter;Pungent;Mild	Heart;Liver	清热药	Heat clearing herbs	Dispel wind and dampness, reduce swelling and relieve pain
HB_00090	亚麻子	YA MA ZI	Linseed	Semen Lini	HERB006326	Sweet;Mild	Lung;Liver;LargeIntestine	泻下药	Purgative herbs	Moisten the intestines to promote bowel movement, nourish yin and moisten the lungs
HB_00091	金钱草	JIN QIAN CAO	Christi Loosestrife	Herba Glechomae Longitubae	HERB002937	Minorcold;Sweet;Neutral	Bladder;Liver;Kidney;Gallbladder	利水渗湿药	Diuretic and dampness seeping herbs	Clear heat and detoxify, promote diuresis and reduce swelling
HB_00092	金丝马尾连	JIN SI MA WEI LIAN	Gold-enthread Meadowrue	Thalictrum glandulosissimum	HERB002949	Bitter;Sour;Slightly cold	DuMai	清热药	Heat clearing herbs	Promote diuresis and reduce swelling, clear heat and detoxify
HB_00093	黄三七	HUANG SAN QI	Common Souliea	Souliea vagita	HERB002568	Bitter	Pericardium;TripleEnergizer;Liver	止血药	Hemostatic herbs	Promote blood circulation and dispel stasis, stop bleeding and reduce swelling
HB_00094	珍珠梅	ZHEN ZHU MEI	Ural Falsespiraea Equivalent plant: Sorbaria arbor	Sorbaria sorbifolia	HERB006971	Sweet;Slightly sour	Lung;Liver;Kidney	活血化瘀药	Blood activating and stasis dissolving herbs	Clear heat and detoxify, reduce swelling and disperse nodules
HB_00095	橘皮	JU PI	Tangerine Pericarp	Citrus reticulata	HERB003044	Warm;Pungent;Bitter	Lung;Spleen	理气药	Qi regulating herbs	Regulate qi, lower rebellious qi to stop vomiting
HB_00096	砂仁	SHA REN	Villous Amomum Fruit	Fructus Amomi	HERB004853	Warm;Pungent	Spleen;Stomach	化湿药	Dampness transforming herbs	Strengthen the spleen, regulate qi to alleviate pain
HB_00097	白豆蔻	BAI DOU KOU	Round Cardamom	Amomum kravanh [Syn. Amomum cardamomum]	HERB000174	Warm;Pungent	Lung;Spleen;Stomach	化湿药	Dampness transforming herbs	Regulate qi to dispel dampness, warm the middle jiao to stop vomiting
HB_00098	薤白	XIE BAI	bulb of longstamen onion	Bulbus Allii Macrostemi	HERB006191	Warm;Pungent;Bitter	Lung;LargeIntestine;Stomach	理气药	Qi regulating herbs	Expel dampness and phlegm, detoxify and promote diuresis
HB_00099	甘松	GAN SONG	rdostachys Root	Radix seu Rhizoma rdostachyos	HERB001801	Warm;Pungent;Sweet	Spleen;Stomach	理气药	Qi regulating herbs	Dry dampness and dispel wind, reduce swelling and relieve pain
HB_00100	香橼	XIANG YUAN	Korea Poplar	Populus korea	HERB006061	Pungent;Bitter;Sour;Warm	Liver;Spleen;Lung	理气药	Qi regulating herbs	Regulate qi to transform phlegm, stimulate appetite and aid digestion
HB_00101	佛手	FO SHOU	Finger Citron	Fructus Citri sarcodactylis	HERB001734	Warm;Pungent;Bitter	Lung;Spleen;Stomach;Liver	理气药	Qi regulating herbs	Promote qi circulation to alleviate pain, invigorate blood to transform phlegm
HB_00102	白鲜皮	BAI XIAN PI	Densefruit Pittany Root-bark Equivalent plant: Dic	Dictamnus dasycarpus	HERB000132	Bitter;Cold	Spleen;Stomach;Bladder	清热药	Heat clearing herbs	Clear heat and drain fire, detoxify and reduce swelling
HB_00103	白花蛇	BAI HUA SHE	Bungarus Minimus	Bungarus Parvus	HERB000206	Bitter;Spicy;Slightly cold	Heart;Liver;Spleen;Lung	祛风湿药	Wind dispelling and dampness	Expel wind and dampness, relieve itching and detoxify
HB_00104	川芎	CHUAN XIONG	Chuanxiong rhizome, Szechuan lovage root	Radix chuanxiong;Rhizoma Chuanxiong	HERB000887	Warm;Pungent	Liver;Cardiovascular;Gallbladder	活血化瘀药	Blood activating and stasis dissolving herbs	Promote blood circulation to regulate menstruation, relieve wind-induced pain
HB_00105	木瓜	MU GUA	fruit of Common Floweringquince	Fructus Chaenomelis	HERB004021	Warm;Sour	Spleen;Liver	祛风湿药	Wind dispelling and dampness	Moisten the lungs to stop coughing, promote digestion and moisten the intestines
HB_00106	千年健	QIAN NIAN JIAN	rhizome of Obscured Homalome	Rhizoma Homalomee occultae	HERB004468	Warm;Pungent;Bitter	Liver;Kidney	祛风湿药	Wind dispelling and dampness	Nourish yin and blood, tonify the kidneys and strengthen yang
HB_00107	秦艽	QIN JIAO	root of Largeleaf Gentian	Radix Gentiae macrophyllae	HERB004507	Minorcold;Pungent;Bitter	Stomach;Liver;Gallbladder	祛风湿药	Wind dispelling and dampness	Expel phlegm and stop coughing, clear heat and detoxify
HB_00108	川牛膝	CHUAN NIU XI	root of Medicil cyathula	Radix Cyathulae	HERB000872	Mild;Sweet;Sour;Bitter	Liver;Kidney	活血化瘀药	Blood activating and stasis dissolving herbs	Promote blood circulation to relieve pain, strengthen tendons and bones
HB_00109	窄叶半枫荷	ZHAI YE BAN FENG HE	Lanceleaf Wingseedtree	Pterospermum lanceaefolium	HERB006912	Pungent;Slightly bitter	TripleEnergizer;Spleen;Kidney	祛风湿药	Wind dispelling and dampness	Clear heat and detoxify, relieve sore throat and reduce swelling
HB_00110	冰糖	BING TANG	crystal sugar	crystal sugar	HERB000500	Mild;Sweet	Lung;Spleen	化痰止咳平喘药	Phlegm resolving and cough suppressing herbs for asthma	Moisten lungs to stop coughing, nourish yin and clear heat
HB_00111	梧桐子	WU TONG ZI	Semen Firmiae	Firmiana simplex	HERB005758	Bitter;Astringent	Heart;Liver;Spleen;Lung	消食药	Digestive herbs	Clear heat and dampness, transform phlegm and stop coughing
HB_00112	啤酒花	PI JIU HUA	European Hop Female-flower	Humulus lupulus	HERB004345	Bitter;Slightly cold taste	Lung;Liver;Spleen	活血化瘀药	Blood activating and stasis dissolving herbs	Clear heat and detoxify, promote diuresis and reduce swelling
HB_00113	紫河车	ZI HE CHE	Human Placenta	Homo sapiens	HERB007171	Warm;Sweet;Salty	Lung;Liver;Heart;Kidney	补虚药	Tonifying deficiency herbs	Promote blood circulation and regulate qi, alleviate pain from accumulation
HB_00114	柏子仁	BAI ZI REN	seed of Chinese Arborvitae	Semen Biotae	HERB000311	Mild;Sweet	LargeIntestine;Heart;Kidney	安神药	Calming and sedative herbs	Moisten lungs to stop coughing, nourish yin and blood
HB_00115	焦山栀	JIAO SHAN ZHI	Prepared fruit of Cape Jasmine	Fructus Gardeniae Preparata	HERB002865	Cold;Bitter	Lung;Stomach;Liver;Heart	清热药	Heat clearing herbs	Clear heat and detoxify, disperse accumulation and reduce swelling
HB_00116	远志	YUAN ZHI	Thinleaf Milkwort Equivalent plant: Polygala sibir	Polygala tenuifolia	HERB006798	SlightlyWarm;Pungent;Bitter	Lung;Heart	安神药	Calming and sedative herbs	Open the sensory orifices, invigorate qi and strengthen the spleen
HB_00117	西番莲	XI FAN LIAN	Passionflower	Passiflora caerulea	HERB005811	Sweet;Cool	Heart;Liver;Gallbladder	解表药	Diaphoretic herbs	Clear heat and promote diuresis, reduce swelling and disperse nodules
HB_00118	猕猴桃根	MI HOU TAO GEN	Actinidia Chinensis Planch	Actinidia chinensis root	HERB003924	Bitter;Cold	Stomach;Liver;Gallbladder	清热药	Heat clearing herbs	Tonify qi to generate body fluids, clear heat and detoxify
HB_00119	棕榈	ZONG LV	Fortune Windmillpalm Petiole	Petiolus Trachycarpi	HERB007244	Bitter;astringent;Mild	Lung;Liver;LargeIntestine	止血药	Hemostatic herbs	Promote blood circulation and reduce inflammation, clear heat and detoxify
HB_00120	炙甘草	ZHI GAN CAO	Prepared Liauorice Root	Radix Glycyrrhizae Preparata	HERB006990	Mild;Sweet	Lung;Spleen;Stomach;Heart	补虚药	Tonifying deficiency herbs	Tonify qi and nourish blood, harmonize the middle jiao to stop coughing
HB_00121	胡黄连	HU HUANG LIAN	Picrorhizae Rhizoma	Picrorhizae Rhizoma	HERB002369	Bitter;Cold	Liver;Stomach;LargeIntestine	清热药	Heat clearing herbs	Clear heat and detoxify, drain fire
HB_00122	淡竹叶	DAN ZHU YE	Common Lophatherum	Lophatherum gracile	HERB001204	Cold;Sweet;Neutral	Stomach;SmallIntestine;Heart	清热药	Heat clearing herbs	Clear heat and detoxify, promote diuresis and reduce swelling
HB_00123	苦石莲	KU SHI LIAN	Whiteflower Caesalpinia	Caesalpinia mix	HERB003168	Bitter;Cold	Heart;Liver;Kidney	平肝熄风药	Diuretic and dampness seeping herbs	Clear heat and detoxify, promote diuresis and reduce swelling
HB_00124	紫苏梗	ZI SU GENG	Common Perilla Stem Equivalent plant: Perilla frut	Perilla frutescens var. arguta	HERB007210	Pungent;Warm	Lung;Spleen	解表药	Diaphoretic herbs	Expel exterior and dispel cold, disperse lung phlegm
HB_00125	竹叶兰	ZHU YE LAN	Chinese Arundi	Arundi chinensis	HERB007133	Bitter;Cold	Liver;Gallbladder;Kidney	补虚药	Tonifying deficiency herbs	Clear heat and detoxify, relieve sore throat and reduce swelling
HB_00126	桔梗	JIE GENG	Platycodon Root	Radix Platycodi	HERB002876	Mild;Pungent;Bitter	Lung	化痰止咳平喘药	Phlegm resolving and cough suppressing herbs for asthma	Expel phlegm and relieve asthma, promote urination and reduce swelling
HB_00127	连翘	LIAN QIAO	Weeping Forsythia Capsule	Fructus Forsythiae	HERB003361	Minorcold;Bitter	Heart;Gallbladder	清热药	Heat clearing herbs	Clear heat and detoxify, reduce swelling and dispel wind
HB_00128	元胡	YUAN HU	root of corydalis	Rhizoma Corydalis	HERB006771	Warm;Pungent;Bitter	Spleen;Liver	活血化瘀药	Blood activating and stasis dissolving herbs	Expel wind and dampness, promote blood circulation to alleviate pain
HB_00129	白术	BAI ZHU	rhizome of Largehead Atractylodes	Rhizoma Atractylodis macrocephalae	HERB000309	Warm;Sweet;Bitter	Spleen;Stomach	补虚药	Tonifying deficiency herbs	Strengthen the spleen and tonify qi, promote urination and transform phlegm
HB_00130	丁香	DING XIANG	Clove	Flos Caryophylli	HERB001309	Warm;Pungent	Spleen;Stomach;Kidney	温里药	Warming and tonifying herbs	Warm the middle jiao to dispel cold, alleviate pain and calm the spirit
HB_00131	木耳	MU ER	Jew’s Ear Equivalent plant: Auricularia delicata	Auricularia auricula	HERB004017		Lung;Stomach;Liver	补虚药	Tonifying deficiency herbs	Moisten dryness and transform phlegm, nourish blood and calm the spirit
HB_00132	卢氏冬凌草	LU SHI DONG LING CAO	Lushien Rabdosia	Isodon rubescens var. lushiensis	HERB003542	Bitter;Sweet;Minorcold	Lung;Stomach;Liver	清热药	Heat clearing herbs	Clear heat and promote diuresis, reduce swelling and detoxify
HB_00133	百蕊草	BAI RUI CAO	Chinese Bastardtoadflax	Thesium chinense	HERB000264	Bitter;Pungent;Warm	Lung;Liver;Spleen	活血化瘀药	Blood activating and stasis dissolving herbs	Promote blood circulation and dispel stasis, relieve pain and reduce swelling
HB_00134	玫瑰花	MEI GUI HUA	Rose Flower	Flos Rosae Rugosae	HERB003840	Warm;Sweet;SlightlyBitter	Spleen;Liver	理气药	Qi regulating herbs	Promote blood circulation and dispel stasis, nourish beauty and the heart
HB_00135	绵枣儿	MIAN ZAO ER	Common Squill	Scilla scilloides	HERB003975	Bitter;Sweet;Slightly cold	Spleen;Stomach	化痰止咳平喘药	Phlegm resolving and cough suppressing herbs for asthma	Clear heat and promote diuresis, reduce swelling and disperse nodules
HB_00136	苍白秤钩风	CANG BAI CHENG GOU FENG	Glaucesent Diploclisia	Diploclisia glaucescens	HERB000573	Pungent;Bitter;Slightly cold	Liver;Spleen;Kidney	祛风湿药	Wind dispelling and dampness	Expel wind and dampness, alleviate pain and calm the spirit
HB_00137	地锦草	DI JIN CAO	all - grass of Humifuse Euphorbia	Herba Euphorbiae humifusae	HERB001254	Mild;Pungent;Bitter	LargeIntestine;Stomach;Liver	清热药	Heat clearing herbs	Clear heat and detoxify, dispel wind to reduce swelling
HB_00138	枇杷核	PI PA HE	Loquat Seed	Eriobotrya japonica	HERB004349	Bitter;Cold	Lung;Stomach	化痰止咳平喘药	Phlegm resolving and cough suppressing herbs for asthma	Relieve asthma by transforming phlegm, moisten the lungs to stop coughing
HB_00139	通花花	TONG HUA HUA	Flos Tetrapacis papyriferi	Flos Tetrapanacis	HERB005529	Sweet;Bitter;Slightly cold	Liver	活血化瘀药	Blood activating and stasis dissolving herbs	Promote blood circulation and dispel stasis, regulate menstruation and alleviate pain
HB_00140	油柑叶	YOU GAN YE	Emblic Leafflower Leaf	Phyllanthus emblica	HERB006680	Bitter;Cold	Heart;Liver;Largeintestine	消食药	Digestive herbs	Expel wind and clear heat, improve vision and relieve sore throat
HB_00141	南山藤	NAN SHAN TENG	Twisting Dregea	Dregea volubilis	HERB004104	Bitter;Slightly cold	Lung;Stomach	祛风湿药	Wind dispelling and dampness	Promote blood circulation and dispel stasis, alleviate pain and reduce swelling
HB_00142	白鬼笔	BAI GUI BI	Stinking Polecat, Wood Witch	Phallus impudicus	HERB000185	Bitter;Cold	Heart	清热药	Heat clearing herbs	Clear heat and detoxify, reduce swelling and disperse wind
HB_00143	菟丝子	TU SI ZI	Dodder Seed	Semen Cuseutae;Semen Cuseutae	HERB005580	Mild;Pungent;Sweet	Liver;Kidney	补虚药	Tonifying deficiency herbs	Tonify the liver and kidneys, nourish essence and improve vision
HB_00144	泽兰	ZE LAN	Hirsute Shiny Bugleweed Herb	Herba Lycopi	HERB006901	Bitter;pungent;slightlywarm	Liver;spleen	活血化瘀药	Blood activating and stasis dissolving herbs	Clear heat and promote diuresis, transform phlegm to stop coughing
HB_00145	党参	DANG SHEN	root Pilose Asiabell	Radix Codonopsis pilosulae	HERB001211	Mild;Sweet	Lung;Spleen	补虚药	Tonifying deficiency herbs	Tonify qi and nourish yin, strengthen the spleen and nourish the lungs
HB_00146	白花蛇舌草	BAI HUA SHE SHE CAO	all - grass of Spreading Hedyotis	Herba Hedyotis Diffusae	HERB000208	Cold;Sweet;SlightlyBitter	LargeIntestine;Stomach;SmallIntestine	清热药	Heat clearing herbs	Clear heat and detoxify, reduce swelling and alleviate pain
HB_00147	鹿衔草	LU XIAN CAO	all-grass Chinese pyrola	Herba Pyrolae Chinensis	HERB003549	Warm;Sweet;Bitter	Liver;Kidney	祛风湿药	Wind dispelling and dampness	Clear heat and detoxify, reduce inflammation and relieve itching
HB_00148	仙茅	XIAN MAO	rhizome of Common Curculigo	Rhizoma Curculiginis	HERB005988	Hot;Pungent	Spleen;Liver;Kidney	补虚药	Tonifying deficiency herbs	Tonify qi and strengthen the middle jiao, strengthen the spleen and dispel dampness
HB_00149	天南星	TIAN NAN XING	Jackinthepulpit Tuber	Rhizoma Arisaematis	HERB005455	Warm;Pungent;Bitter	Lung;Spleen;Liver	化痰止咳平喘药	Phlegm resolving and cough suppressing herbs for asthma	Expel phlegm to stop coughing, clear heat and detoxify
HB_00150	玉竹	YU ZHU	Fragrant Solomonseal Rhizome	Rhizoma Polygoti Odorati	HERB006754	Mild;Sweet	Lung;Stomach	补虚药	Tonifying deficiency herbs	Nourish yin and moisten the lungs, clear heat and transform phlegm
HB_00151	粗叶悬钩子	CU YE XUAN GOU ZI	Roughleaf Raspberry	Rubus alceaefolius	HERB000993	Bitter;Cold	Stomach;Liver	清热药	Heat clearing herbs	Clear heat and detoxify, reduce swelling and alleviate pain
HB_00152	淡豆豉	DAN DOU CHI	Fermented Soybean	Semen Sojae Praeparata	HERB001175	Cold;Pungent	Lung;Stomach	解表药	Diaphoretic herbs	Harmonize the stomach to aid digestion, dispel cold and expel exterior
HB_00153	小三颗针	XIAO SAN KE ZHEN	Radix Berberides wilsoneae	Berberidis Radix	HERB006145	Pungent; Bitter	Heart;Lung;Largeintestine	清热药	Heat clearing herbs	Promote blood circulation to relieve pain, relax tendons and activate collaterals
HB_00154	人参	REN SHEN	Ginseng	Radix Ginseng	HERB004609	SlightlyWarm;Sweet;SlightlyBitter	Lung;Spleen;Heart	补虚药	Tonifying deficiency herbs	Tonify qi and nourish blood, nourish essence and tonify the kidneys
HB_00155	生地黄	SHENG DI HUANG	Fresh rehmannia root	Radix Rehmanniae	HERB005012	Cold;Sweet;Bitter	Liver;Heart;Kidney	清热药	Heat clearing herbs	Clear heat and cool blood, nourish yin and moisten dryness
HB_00156	沙参	SHA SHEN	Glehnia root	Radix Glehniae	HERB004855	Minorcold;Sweet	Lung;Stomach	补虚药	Tonifying deficiency herbs	Nourish yin and clear heat, moisten the lungs to stop coughing
HB_00157	麦冬	MAI DONG	Liriope Equivalent plant: Liriope spicata var prol	Ophiopogon japonicus	HERB003708	Minorcold;MinorCool;Sweet	Lung;Stomach;Heart	补虚药	Tonifying deficiency herbs	Nourish yin and moisten the lungs, clear heat and generate fluids
HB_00158	五味子	WU WEI ZI	Chinese Magnoliavine Equivalent plant: Schisandra	Schisandra chinensis	HERB005762	Warm;Sour	Lung;Heart;Kidney	收涩药	Astringent herbs	Warm the kidneys and solidify essence, tonify qi and calm the spirit
HB_00159	荜茇	BI BA	Piperis Longi Fructus	Piperis Longi Fructus	HERB000415	Pungent;Hot	Stomach;LargeIntestine	温里药	Warming and tonifying herbs	Detoxify and reduce swelling, stop bleeding and treat wounds
HB_00160	肉桂	ROU GUI	Cassia Bark	Cortex Cinmomi	HERB004694	Hot;Pungent;Sweet	Spleen;Liver;Heart;Kidney	温里药	Warming and tonifying herbs	Warm yang and dispel cold, expel cold to alleviate pain
HB_00161	九香虫	JIU XIANG CHONG	Stink-bug	Aspongopus	HERB003013	Warm;Salty	Spleen;Liver;Kidney	理气药	Qi regulating herbs	Expel dampness and wind, reduce swelling and alleviate pain
HB_00162	三七	SAN QI	Sanchi	Radix Notoginseng	HERB004783	Warm;Pungent;SlightlyBitter	Stomach;Liver	止血药	Hemostatic herbs	Promote blood circulation to dispel blood stasis, stop bleeding and reduce swelling
HB_00163	茴香根	HUI XIANG GEN	Fennel Root	Foeniculum vulgare	HERB002627	Spicy;Warm;Slightly bitter	Spleen;Stomach	理气药	Qi regulating herbs	Regulate qi to aid digestion, strengthen the spleen and warm the stomach
HB_00164	臭梧桐	CHOU WU TONG	Glorybower leaf, Clerodendron leaf	Folium Clerodentri trichotomi	HERB000835	Pungent;Bitter;sweet;cool	Liver	祛风湿药	Wind dispelling and dampness	Expel wind and dampness to relieve rheumatism, alleviate pain and reduce swelling
HB_00165	白苏叶	BAI SU YE	Common Perilla Leaf	Perilla frutescens	HERB000277	Bitter;Pungent	Lung	祛风湿药	Wind dispelling and dampness	Clear heat and detoxify, relieve sore throat and reduce swelling
HB_00166	地耳草	DI ER CAO	all - grass of Japanese St. Johnswort	Herba Hyperici Japonici	HERB001244	Sweet;Bitter	Liver	清热药	Heat clearing herbs	Clear heat and cool blood, reduce swelling and detoxify
HB_00167	牵牛子	QIAN NIU ZI	Pharbitis seed	Semen Pharbitidis	HERB004469	Cold;Bitter	Lung;LargeIntestine;Kidney	泻下药	Purgative herbs	Clear heat and promote diuresis, detoxify and reduce swelling
HB_00168	玄明粉	XUAN MING FEN	Exsiccated Sodium Sulfate	trii Sulfas Exsiccatus	HERB006278	Salty;Bitter;Cold	Stomach;LargeIntestine	泻下药	Purgative herbs	Improve vision and clear corneal opacity, disperse stasis and reduce swelling
HB_00169	附子	FU ZI	Common Monkshood Daughter Root	Radix Aconiti Lateralis	HERB001776	ExtremeHot;Pungent;Sweet	Spleen;Heart;Kidney	温里药	Warming and tonifying herbs	Warm yang and dispel cold, detoxify and alleviate pain
HB_00170	鳖甲	BIE JIA	Turtle Shell	Carapax Trionycis	HERB000484	Cold;Salty	Spleen;Liver;Kidney	补虚药	Tonifying deficiency herbs	Nourish yin and tonify yang, tonify the kidneys and strengthen bones
HB_00171	板蓝根	BAN LAN GEN	Root of Dyers Woad.	Radix Isatidis seu Baphicacanthi	HERB000323	Cold;Bitter	Stomach;Heart	清热药	Heat clearing herbs	Clear heat and detoxify, relieve sore throat and reduce swelling
HB_00172	京大戟	JING DA JI	Peking Euphorbia Root	Radix Euphorbiae Pekinensis	HERB002976	Bitter;Cold	Lung;Spleen;Kidney	泻下药	Purgative herbs	Expel wind and dampness, disperse wind to alleviate pain
HB_00173	龙骨	LONG GU	Dragon's bone, Fossilized bone	Os Draconis	HERB003480	Mild;Sweet;Punkery	LargeIntestine;Liver;Heart;Kidney	安神药	Calming and sedative herbs	Calm the liver and calm the spirit, tonify qi and nourish blood
HB_00174	柚叶	YOU YE	Pomelo leaf	Citrus grandis (L.)Osbecd	HERB006697	Bitter	Lung	清热药	Heat clearing herbs	Regulate qi to aid digestion, transform phlegm and stop coughing
HB_00175	代赭石	DAI ZHE SHI	Hematite, Red ochre	Haematitum	HERB001173	Cold;Bitter	Liver;Heart	平肝熄风药	Diuretic and dampness seeping herbs	Expel dampness and transform phlegm, clear heat and detoxify
HB_00176	灶心土	ZAO XIN TU	Earth inside of Hearth	Terra Flava Usta	HERB006881	SlightlyWarm;Pungent	Spleen;Stomach	止血药	Hemostatic herbs	Stop bleeding and relieve pain, promote tissue regeneration and reduce swelling
HB_00177	芦根	LU GEN	Reed rhizome	Rhizoma Phragmitis	HERB003526	Cold;Sweet	Lung;Stomach	清热药	Heat clearing herbs	Clear heat and promote diuresis, reduce swelling and detoxify
HB_00178	檀香	TAN XIANG	Sandalwood	Lignum Santaii Albi	HERB005392	Warm;Pungent	Spleen;Stomach;Kidney	理气药	Qi regulating herbs	Open the sensory orifices, treat the heart and calm the spirit
HB_00179	荜澄茄	BI CHENG QIE	Litseae Fructus	Litseae Fructus	HERB000418	Pungent;Warm	Spleen;Stomach;Kidney;Bladder	温里药	Warming and tonifying herbs	Clear heat and detoxify, reduce swelling and alleviate pain
HB_00180	水红花子	SHUI HONG HUA ZI	Prince's-feather Fruit	Fructus Polygoni Orientalis	HERB005165	Salty;MinorCold	Liver;Stomach	止血药	Hemostatic herbs	Regulate qi and relax the middle jiao, reduce inflammation and alleviate pain
HB_00181	石斛	SHI HU	Dendrobium	Herba Dendrobii	HERB005051	Minorcold;Sweet	Stomach;Kidney	补虚药	Tonifying deficiency herbs	Nourish yin and clear the lungs, tonify qi and nourish blood
HB_00182	苏梗	SU GENG	stem of Common Perilla	Caulis Perillae Frutescentis	HERB005286	SlightlyWarm;Pungent;Sweet	Lung;Spleen;Stomach	解表药	Diaphoretic herbs	Expel wind and transform phlegm, relieve asthma and stop coughing
HB_00183	沙棘	SHA JI	fruit of seabuckthorn	Fructus Hippophae	HERB004849	Warm;Sour;Punkery	LargeIntestine;Stomach;SmallIntestine;Liver	补虚药	Tonifying deficiency herbs	Reduce inflammation and detoxify, clear heat and soothe the throat
HB_00184	香薷	XIANG RU	all-grass of Haichow Elsholtzia	Herba Elsholtziae	HERB006045	SlightlyWarm;Pungent	Lung;Stomach	解表药	Diaphoretic herbs	Dispel wind to expel exterior, clear heat and detoxify
HB_00185	无花果	WU HUA GUO	Fig	Ficus carica	HERB005710	Sweet;Sour	Spleen	泻下药	Purgative herbs	Nourish yin and moisten the lungs, promote bowel movements and stop diarrhea
HB_00186	小茴香	XIAO HUI XIANG	fennel fruit	Fructus Foeniculi	HERB006121	Warm;Pungent	Spleen;Stomach;Liver;Kidney	温里药	Warming and tonifying herbs	Regulate qi to aid digestion, warm the middle and transform dampness
HB_00187	苍术	CANG ZHU	Rhizome of Swordlike Atractylodes	Rhizoma Atractylodis	HERB000584	Warm;Pungent;Bitter	Spleen;Stomach	化湿药	Dampness transforming herbs	Dry dampness and dispel dampness, strengthen the spleen and transform phlegm
HB_00188	茯苓	FU LING	Indian Bread	Poria	HERB001749	Mild;Sweet;Neutral	Spleen;Heart;Kidney	利水渗湿药	Diuretic and dampness seeping herbs	Promote urination to clear dampness, tonify qi and calm the spirit
HB_00189	大枣	DA ZAO	Jujube Chinese date	Fructus Zizyphi Jujubae	HERB001164	Warm;Sweet	Spleen;Stomach	补虚药	Tonifying deficiency herbs	Tonify the spleen and nourish the stomach, nourish the blood and calm the spirit
HB_00190	半夏	BAN XIA	tuber of Pinellia	Rhizoma Pinelliae	HERB000330	Warm;Pungent	Lung;Spleen;Stomach	化痰止咳平喘药	Phlegm resolving and cough suppressing herbs for asthma	Lower rebellious qi to stop vomiting, dry dampness and transform phlegm
HB_00191	贯众	GUAN ZHONG	root of Chinese Angelica	Rhizoma Dryopteris crassirhizomae	HERB001985	Minorcold;Bitter	Spleen;Liver	清热药	Heat clearing herbs	Dispel wind and dry dampness, reduce swelling and alleviate pain
HB_00192	娑罗子	SUO LUO ZI	Buckeye Seed	Semen Aesculi	HERB005335	Sweet;Warm	Liver;Stomach	理气药	Qi regulating herbs	Disperse cold to alleviate pain, expel wind and dampness
HB_00193	草豆蔻	CAO DOU KOU	Katsumada Galangal	Alpinia katsumadai	HERB000592	Warm;Pungent	Spleen;Stomach	化湿药	Dampness transforming herbs	Regulate qi to stimulate appetite, stop vomiting and aid digestion
HB_00194	三棱	SAN LENG	Common Burreed Tuber	Rhizoma Sparganii	HERB004774	Mild;Bitter	Spleen;Liver	活血化瘀药	Blood activating and stasis dissolving herbs	Reduce inflammation and detoxify, stop bleeding and reduce swelling
HB_00195	吴茱萸	WU ZHU YU	Medicil Evodia Fruit	Fructus Evodiae	HERB005782	Pungent;bitter;hot	Liver;spleen;stomach	温里药	Warming and tonifying herbs	Regulate qi to strengthen the spleen, stimulate appetite and transform dampness
HB_00196	白蒺藜	BAI JI LI	Tribulus fruit	Fructus Tribuli	HERB000217	Warm;Bitter	Lung;Liver	平肝熄风药	Diuretic and dampness seeping herbs	Expel wind and dampness, promote blood circulation and alleviate pain
HB_00197	首乌藤	SHOU WU TENG	Tuber Fleeceflower Stem	Caulis Polygoni Multiflori	HERB005114	Mild;Sweet	Liver;Heart	安神药	Calming and sedative herbs	Promote blood circulation and unblock meridians, strengthen tendons and bones
HB_00198	洋金花	YANG JIN HUA	Datura Flower	Flos Daturae	HERB006387	Pungent;warm	Heart;lung;spleen	化痰止咳平喘药	Phlegm resolving and cough suppressing herbs for asthma	Clear heat and detoxify, reduce swelling and alleviate pain
HB_00199	穿山龙	CHUAN SHAN LONG	Ningpo Yam Rhizome	Rhizoma Dioscoreae Nipponicae	HERB000877	Minorcold;Bitter	Lung;Liver	祛风湿药	Wind dispelling and dampness	Warm the kidneys and consolidate deficiency, strengthen yang and tonify the kidneys
HB_00200	洪连	HONG LIAN	all-grass of Shorttube Lagotis	Herba Lagotidis	HERB002298	Bitter;Sweet;Cold	Lung;Heart;Liver	清热药	Heat clearing herbs	Clear heat and relieve fire, detoxify and reduce swelling
HB_00201	穿破石	CHUAN PO SHI	root of Tricuspid cudrania	Radix Cudraniae	HERB000873	Cool;SlightlyBitter;Neutral	Liver;Heart	祛风湿药	Wind dispelling and dampness	Promote blood circulation to dispel blood stasis, reduce swelling and alleviate pain
HB_00202	千斤拔	QIAN JIN BA	root of Philippine Flemingia	Radix Moghaniae Philippinensis	HERB004457	Warm;Pungent	Liver	祛风湿药	Wind dispelling and dampness	Clear heat and promote diuresis, reduce swelling and detoxify
HB_00203	当药	DANG YAO	Chinese Swertia	Swertia chinensis	HERB001213	Bitter;Cold	Liver;Stomach;LargeIntestine	清热药	Heat clearing herbs	Clear heat and detoxify, dry dampness and relieve itching
HB_00204	茵陈蒿	YIN CHEN HAO	Capillary Wormwood Equivalent plant: Artemisia sco	Artemisia capillaris	HERB006587	Minorcold;Bitter	Spleen;Stomach;Liver;Gallbladder	利水渗湿药	Diuretic and dampness seeping herbs	Clear heat and relieve fire, promote gallbladder function and reduce inflammation
HB_00205	昆明山海棠	KUN MING SHAN HAI TANG	Glaucousback Threewingnut	Tripterygium hypoglaucum	HERB003214	Bitter	Heart	祛风湿药	Wind dispelling and dampness	Clear heat and detoxify, reduce accumulation and alleviate pain
HB_00206	天名精	TIAN MING JING	Common Carpesium	Carpesium abrotanoides	HERB005453	Sweet	Heart	清热药	Heat clearing herbs	Tonify qi and calm the spirit, stabilize the mind and calm the heart
HB_00207	金不换	JIN BU HUAN	Chinese Stephania	Stephania sinica	HERB002889	Bitter	Lung	清热药	Heat clearing herbs	Promote blood circulation to dispel blood stasis, reduce swelling and alleviate pain
HB_00208	罗汉果	LUO HAN GUO	Grosvenor Momordica Fruit	Fructus Momordicae	HERB003582	Cool;Sweet	Lung;LargeIntestine	化痰止咳平喘药	Phlegm resolving and cough suppressing herbs for asthma	Moisten the lungs and clear heat, transform phlegm and stop coughing
HB_00209	苦楝皮	KU LIAN PI	Meliae Cortex	Meliae Cortex	HERB003153	Bitter;Cold	Liver;Spleen;Stomach	消食药	Digestive herbs	Clear heat and dry dampness, detoxify and reduce swelling
HB_00210	野苜蓿	YE MU XU	Sickle Alfalfa	Medicago falcata	HERB006477	Bitter	Stomach	清热药	Heat clearing herbs	Clear heat and detoxify, promote urination and alleviate pain
HB_00211	南蛇藤	N SHE TENG	Oriental Bittersweet	Celastrus orbiculatus [Syn. Celastrus articulatus	HERB004105	Bitter	Stomach	祛风湿药	Wind dispelling and dampness	Promote blood circulation to dispel blood stasis, reduce swelling and alleviate pain
HB_00212	葎草	LV CAO	all-grass of japanese hop	Herba Humuli Scandentis	HERB003616	Bitter	Stomach	祛风湿药	Wind dispelling and dampness	Clear heat and detoxify, eliminate swelling and kill parasites
HB_00213	千金子	QIAN JIN ZI	Caper Euphorbia Seed	Semen Euphorbiae	HERB004460	Pungent;Warm	Liver;Kidney;LargeIntestine	泻下药	Purgative herbs	Clear heat and detoxify, relieve sore throat and reduce swelling
HB_00214	川射干	CHUAN SHE GAN	Iridis Tectori Rhizoma	Iridis Tectori Rhizoma	HERB000879	Bitter;Cold	Lung	清热药	Heat clearing herbs	Promote blood circulation to dispel blood stasis, reduce swelling and alleviate pain
HB_00215	路路通	LU LU TONG	fruit of beautiful sweetgum	Fructus Liquidambaris	HERB003535	Mild;Bitter	Stomach;Liver;Kidney	祛风湿药	Wind dispelling and dampness	Relax tendons and activate collaterals, unblock meridians and alleviate pain
HB_00216	小通草	XIAO TONG CAO	Stachyurus or Japanese Helwingia Pith	Medulla Stachyuri Medulla Helwingiae	HERB006151	Sweet;Mild;Cold	Lung;Stomach	利水渗湿药	Diuretic and dampness seeping herbs	Clear heat and promote diuresis, reduce swelling and detoxify
HB_00217	天山雪莲	TIAN SHAN XUE LIAN	Saussureae Involucratae Herba	Saussureae Involucratae Herba	HERB005471	SlightlyBitter;Warm	Heart	祛风湿药	Wind dispelling and dampness	Clear heat and detoxify, dissolve masses and reduce swelling
HB_00218	马勃	MA BO	Puff-ball	Lasiosphaera seu Calvatia	HERB003638	Mild;Pungent	LargeIntestine;Liver	清热药	Heat clearing herbs	Clear heat and detoxify, calm the spirit and stabilize the mind
HB_00219	广枣	GUANG ZAO	fruit of Axillary choerospondias	Fructus Choerospondiatis	HERB002040	Cold;Sour;Punkery	Spleen;Liver	理气药	Qi regulating herbs	Tonify qi and nourish blood, harmonize the stomach and stop diarrhea
HB_00220	马兜铃	MA DOU LING	Dutohmanspipe Fruit	Fructus Aristolochiae	HERB003648	Cold;SlightlyPungent;Bitter	Lung;LargeIntestine	化痰止咳平喘药	Phlegm resolving and cough suppressing herbs for asthma	Clear heat and detoxify, promote urination and reduce swelling
HB_00221	乳香	RU XIANG	Frankincense	Resi oliani	HERB004719	Warm;Pungent;Bitter	Spleen;Liver;Heart	活血化瘀药	Blood activating and stasis dissolving herbs	Relax tendons and invigorate blood circulation, dry dampness and relieve itching
HB_00222	蝉蜕	CHAN TUI	Cicada Slough	Periostracum Cicadae	HERB000651	Cold;Sweet	Lung;Liver	解表药	Diaphoretic herbs	Clear heat and detoxify, nourish yin and moisten dryness
HB_00223	山楂	SHAN ZHA	Chinese Hawthorn Equivalent plant: Crataegus pin	Crataegus pintifida	HERB004945	MinorWarm;Sweet;Sour	Spleen;Stomach;Liver	消食药	Digestive herbs	Strengthen the spleen for better digestion, regulate qi and transform phlegm
HB_00224	重楼	CHONG LOU	Paris Root	Rhizoma Paridis	HERB000818	Bitter;MinorCold	Liver	清热药	Heat clearing herbs	Clear heat and promote diuresis, reduce swelling and treat poisons
HB_00225	茯苓皮	FU LING PI	Indian Bread peel	Exodermis Poria	HERB001750	Mild;Sweet;Neutral	Spleen;Heart;Kidney	利水渗湿药	Diuretic and dampness seeping herbs	Clear heat and promote diuresis, reduce swelling and calm the spirit
HB_00226	旋覆花	XUAN FU HUA	Inula Flower	Flos Inulae	HERB006269	SlightlyWarm;Pungent;Bitter;Salty	Lung;Stomach	化痰止咳平喘药	Phlegm resolving and cough suppressing herbs for asthma	Clear heat and dampness, promote lung function and stop coughing
HB_00227	天麻	TIAN MA	Tall Gastrodia	Gastrodia elata	HERB005451	Mild;Sweet	Liver	平肝熄风药	Diuretic and dampness seeping herbs	Clear heat and detoxify, calm the spirit and stabilize the mind
HB_00228	五倍子	WU BEI ZI	Chinese Gall	Galla Chinensis	HERB005692	Cold;Sour;Punkery	Lung;LargeIntestine;Kidney	收涩药	Astringent herbs	Stop diarrhea and consolidate essence, stop intestinal bleeding
HB_00229	四季青	SI JI QING	Purpleflower Holly Leaf	Folium Llicis Chinensis	HERB005228	Cold;Bitter;Punkery	Lung;Heart	清热药	Heat clearing herbs	Clear heat and detoxify, reduce swelling and promote diuresis
HB_00230	买麻藤	MAI MA TENG	Calis gneti	Gnetum montanum Markgr	HERB003713	Bitter	Liver;Spleen;Kidney	祛风湿药	Wind dispelling and dampness	Expel wind and dampness to relieve rheumatism, promote blood circulation and alleviate pain
HB_00231	鸢尾	YUAN WEI	Roof Iris	Iris tectorum	HERB006785	Bitter	Liver;Spleen;Kidney	理气药	Qi regulating herbs	Clear heat and detoxify, reduce swelling and alleviate pain
HB_00232	蓬子菜	PENG ZI CAI	Yellow Bedstraw	Galium verum	HERB004342	Bitter;Sweet	Liver	清热药	Heat clearing herbs	Clear heat and detoxify, promote urination and reduce swelling
HB_00233	红曲	HONG QU	Red Yeast Rice	Semen Oryzae cum Mosco Fermentatum	HERB002314	Warm;Sweet	Spleen;LargeIntestine;Stomach	消食药	Digestive herbs	Promote blood circulation to dispel blood stasis, regulate fats and lower blood pressure
HB_00234	山银柴胡	SHAN YIN CHAI HU	Pacific Gypsophila Equivalent plant: Silene jeniss	Gypsophila pacifica	HERB004940		Liver	清热药	Heat clearing herbs	Clear heat and detoxify, soothe the liver and regulate qi
HB_00235	黄大豆	HUANG DA DOU	Semen Glycines max	Glycine max	HERB002493	Sweet	Spleen	补虚药	Tonifying deficiency herbs	Nourish yin and blood, tonify qi and nourish the brain
HB_00236	灯盏细辛	DENG ZHAN XI XIN	Shortscape Fleabane	Erigeron breviscapus	HERB001239	Pungent;SlightlyBitter;Warm	Heart;Liver	解表药	Diaphoretic herbs	Open the sensory orifices to awaken the brain, regulate qi and alleviate pain
HB_00237	海韭菜	HAI JIU CAI	Shore Podgrass	Triglochin maritimum	HERB002095	Sweet	Heart	清热药	Heat clearing herbs	Promote urination to reduce swelling, strengthen the spleen and promote urination
HB_00238	景天三七	JING TIAN SAN QI	Sedum Aizoon L.	Notoginseng Radix Et Rhizoma（三七）	HERB002993	Bitter	Heart;Lung	活血化瘀药	Blood activating and stasis dissolving herbs	Nourish yin and moisten the lungs, clear heat and detoxify
HB_00239	牛肺	NIU FEI	Ox Lung	Bos taurus domesticus, Bubalus bubalis	HERB004198	Sweet	Lung	化痰止咳平喘药	Phlegm resolving and cough suppressing herbs for asthma	Clear the lungs of phlegm, nourish yin and moisten the lungs
HB_00240	木通	MU TONG	Akebia, Clematis stem	Caulis Aristolochiae seu Clematis	HERB004060	Cold;Bitter	Bladder;SmallIntestine;Heart	利水渗湿药	Diuretic and dampness seeping herbs	Promote diuresis to relieve urinary issues, regulate menstruation and bowel movements
HB_00241	紫金莲	ZI JIN LIAN	Willmott Ceratostigma Equivalent plant: Ceratostig	Ceratostigma willmottianum	HERB007183		Heart	活血化瘀药	Blood activating and stasis dissolving herbs	Clear heat and detoxify, reduce swelling and alleviate pain
HB_00242	黄精	HUANG JING	Rhizome of Fragrant Solomonseal	Rhizoma Polygoti	HERB002534	Mild;Sweet	Lung;Spleen;Kidney	补虚药	Tonifying deficiency herbs	Nourish yin and moisten the lungs, benefit qi and nourish the brain
HB_00243	石菖蒲	SHI CHANG PU	Grassleaf Sweetflag Rhizome	Rhizoma Acori Talarinowii	HERB005030	Warm;Pungent;Bitter	Stomach;Heart	开窍药	Aromatic opening herbs	Open the sensory orifices to awaken the mind, dispel wind and alleviate pain
HB_00244	穿心莲	CHUAN XIN LIAN	all-grass of Common Androgrphis	Herba andrographitis	HERB000884	Cold;Bitter	Lung;LargeIntestine;Stomach;SmallIntestine	清热药	Heat clearing herbs	Calm the mind and spirit, awaken the brain and mind
HB_00245	竹茹	ZHU RU	Bamboo Shavings	Caulis Bambusae in Taeniam	HERB007116	Minorcold;Sweet	Spleen;Stomach;Gallbladder	化痰止咳平喘药	Phlegm resolving and cough suppressing herbs for asthma	Clear heat and detoxify, promote diuresis to reduce swelling
HB_00246	毛大丁草	MAO DA DING CAO	Pilose Gerbera	Gerbera piloselloides	HERB003755	Bitter	Lung	清热药	Heat clearing herbs	Promote blood circulation and dispel wind, reduce swelling and alleviate pain
HB_00247	蜘蛛香	ZHI ZHU XIANG	Jatamans Valeria	Valeria jatamansii [Syn. Valeria wallichii ]	HERB007044	SlightlyBitter;Pungent;Warm	Heart;Spleen;Stomach	活血化瘀药	Blood activating and stasis dissolving herbs	Regulate menstruation and alleviate pain, relax tendons and activate collaterals
HB_00248	一点红	YI DIAN HONG	Sowthistle Tasselflower	Emilia sonchifolia	HERB006517	Bitter	Spleen	清热药	Heat clearing herbs	Promote blood circulation and dispel blood stasis, reduce swelling and alleviate pain
HB_00249	石膏	SHI GAO	Gypsum	Gypsum Fibrosum	HERB005048	ExtremeCold;Pungent;Sweet	Lung;Stomach	清热药	Heat clearing herbs	Clear heat and promote diuresis, detoxify and cool the blood
HB_00250	冬瓜仁	DONG GUA REN	Seed of Chinese Waxgourd	Semen Benincasae	HERB001356	Minorcold;Sweet	Liver	利水渗湿药	Diuretic and dampness seeping herbs	Clear heat and promote diuresis, reduce swelling by eliminating dampness
HB_00251	青木香	QING MU XIANG	Slender Dutchmanspipe Root Equivalent plant: Arist	Aristolochia debilis [Syn. Aristolochia longa ]	HERB004531	Cold;Pungent;Bitter	Stomach;Liver	理气药	Qi regulating herbs	Promote qi circulation and blood flow, alleviate pain by reducing swelling
HB_00252	地龙	DI LONG	Earthworm	Pheretima	HERB001257	Cold;Salty	Bladder;Spleen;Liver	平肝息风药	Diuretic and dampness seeping herbs	Nourish yin and clear heat, benefit qi and nourish yin
HB_00253	广藿香	GUANG HUO XIANG	Pogostemon Cablin (Blanco) Benth.	Pogostemonis Herba	HERB002002	Pungent;SlightlyWarm	Spleen;Stomach;Lung	化湿药	Dampness transforming herbs	Dispel wind to stop spasms, stimulate the appetite and strengthen the spleen
HB_00254	泽泻	ZE XIE	rhizome of Oriental Waterplantain	Rhizoma Alismatis	HERB006908	Cold;Sweet;Neutral	Bladder;Kidney	利水渗湿药	Diuretic and dampness seeping herbs	Promote diuresis to reduce swelling, clear urinary issues and promote bowel movements
HB_00255	芦荟	LU HUI	Aloe	Aloe	HERB003528	Cold;Bitter	LargeIntestine;Stomach;Liver	泻下药	Purgative herbs	Clear heat and detoxify, promote bowel movements and reduce swelling
HB_00256	广木香	GUANG MU XIANG	root of Saussurea	Radix Aucklandiae	HERB002014	Warm;Pungent;Bitter	Spleen;LargeIntestine;Stomach;Gallbladder;ThreeEnd	理气药	Qi regulating herbs	Dispel wind and cold, relieve exterior pain
HB_00257	川黄连	CHUAN HUANG LIAN	rhizome of Chinese Goldthread	Rhizoma Coptidis	HERB000862	Cold;Bitter	LargeIntestine;Stomach;SmallIntestine;Liver;Heart	清热药	Heat clearing herbs	Clear heat and detoxify, relieve itching caused by dampness
HB_00258	虎掌草	HU ZHANG CAO	Brooklet Anemone	Anemone rivularis	HERB002406	Sweet	Liver	清热药	Heat clearing herbs	Clear heat and detoxify, relieve throat swelling and pain
HB_00259	干姜	GAN JIANG	Dried Ginger	Rhizoma Zingiberis	HERB001787	Hot;Pungent	Lung;Spleen;Stomach;Heart;Kidney	温里药	Warming and tonifying herbs	Warm the middle to dispel cold, relieve cold pain
HB_00260	岩白菜	YAN BAI CAI	Purple Bergenia	Bergenia purpurascens	HERB006342	Bitter;astringent;Mild	Lung;Liver;Spleen	清热药	Heat clearing herbs	Clear heat and detoxify, transform phlegm in the lungs
HB_00261	麦芽	MAI YA	Germited Barley	Fructus Hordei Germitus	HERB003715	Mild;Sweet	Spleen;Stomach;Liver	消食药	Digestive herbs	Nourish the stomach to generate fluids, strengthen the spleen and aid digestion
HB_00262	谷芽	GU YA	Millet Sprout	Fructus Setariae Germitus;Fructus Oryzae germi	HERB001947	Mild;Sweet	Spleen;Stomach	消食药	Digestive herbs	Benefit qi and strengthen the spleen, nourish and support life
HB_00263	鸡内金	JI NEI JIN	Chicken’s Gizzard Endothelium	Gallus gallus domesticus	HERB002690	Mild;Sweet	Bladder;Spleen;Stomach;SmallIntestine	消食药	Digestive herbs	Clear heat and detoxify, reduce swelling and disperse masses
HB_00264	荞麦	QIAO MAI	Common Buckwheat	Fagopyrum esculentum	HERB004488	Sweet	Spleen;Kidney	清热药	Heat clearing herbs	Clear heat and dampness, strengthen the spleen and transform phlegm
HB_00265	神曲	SHEN QU	Medicated leaven	Massa fermentata medicilis	HERB005005	Warm;Pungent;Sweet	Spleen;Stomach	消食药	Digestive herbs	Promote digestion and transform phlegm, clear heat and relieve asthma
HB_00266	番木瓜	FAN MU GUA	Papaya Fruit	Carica papaya	HERB001614	Sweet	Stomach	祛风湿药	Wind dispelling and dampness	Promote digestion and diuresis, reduce heat and detoxify
HB_00267	白屈菜	BAI QU CAI	Chelidonii Herba	Chelidonii Herba	HERB000259	Bitter;Cool	Lung;Stomach	化痰止咳平喘药	Phlegm resolving and cough suppressing herbs for asthma	Clear heat and detoxify, reduce swelling and relieve phlegm
HB_00268	阿魏	A WEI	Asafetida Giantfennel Resin	Ferula assafoetida	HERB000029	Warm;Pungent;Bitter	Spleen;Stomach;Liver	消食药	Digestive herbs	Warm the middle to dispel cold, regulate qi and transform dampness
HB_00269	茅膏菜	MAO GAO CAI	Lute Peltate Sundew	Drosera peltata var. luta	HERB003765	Bitter	Liver	清热药	Heat clearing herbs	Clear heat and detoxify, promote diuresis and reduce swelling
HB_00270	罗勒	LUO LE	Basil	Ocimum basilicum	HERB003595	Sweet	Heart;Lung	解表药	Diaphoretic herbs	Regulate qi and transform dampness, stimulate appetite and aid digestion
HB_00271	玳玳花	DAI DAI HUA	Citrus Aurantium	Citrus aurantium	HERB001171	Bitter	Kidney	理气药	Qi regulating herbs	Dispel wind and dampness, activate meridians and collaterals
HB_00272	柚皮	YOU PI	Pericarpium Citri grandis	Citri Grandis Exocarpium（化橘红）	HERB006690	Pungent;Bitter;Warm	Lung;Spleen	理气药	Qi regulating herbs	Regulate qi to aid digestion, transform phlegm and stop coughing
HB_00273	枸橘	GOU JU	Trifoliate-orange	Poncirus trifoliata	HERB001904	Bitter	Liver;Stomach	理气药	Qi regulating herbs	Regulate qi to aid digestion, regulate the middle and lower blood pressure
HB_00274	柿蒂	SHI DI	calyx and receptacle of a Persimmon	Calyx Kaki	HERB005039	Mild;Bitter;Punkery	Stomach	理气药	Qi regulating herbs	Stabilize the intestines and stop diarrhea, promote blood clotting and tissue regeneration
HB_00275	荔枝	LI ZHI	Lychee	Litchi chinensis	HERB003344	Sweet	Heart;Spleen;Liver	理气药	Qi regulating herbs	Tonify the spleen and stimulate appetite, moisten the lungs and stop coughing
HB_00276	土荆芥	TU JING JIE	Mexican Tea	Chenopodium ambrosioides	HERB005568	Bitter	Spleen	攻毒杀虫药	Toxin-resolving and insecticidal herbs	Dispel wind and dampness, relax tendons and activate collaterals
HB_00277	大蒜	DA SUAN	Garlic	Bulbus Allii	HERB001104	Warm;Pungent	Lung;Spleen;Stomach	攻毒杀虫药	Toxin-resolving and insecticidal herbs	Warm the stomach to dispel dampness, detoxify and kill parasites
HB_00278	芜荑	WU YI	fruit of Ulmus macrocarpa	Fructus Ulmi Macrocarpae	HERB005774	Warm;Pungent;Bitter	Spleen;Stomach	驱虫药	Vermifuge herbs	Promote blood circulation to remove blood stasis, reduce swelling and alleviate pain
HB_00279	使君子	SHI JUN ZI	fruit of Rangooncreeper	Fructus Quisqualis	HERB005062	Warm;Sweet	Spleen;Stomach	驱虫药	Vermifuge herbs	Promote bowel movements to lubricate the intestines, promote diuresis to reduce swelling
HB_00280	南瓜子	N GUA ZI	Pumpkin seed and husks	Semen Cucurbitae moschatae	HERB004092	Sweet;neutral	Stomach;largeintestine	驱虫药	Vermifuge herbs	Tonify qi and benefit the kidneys, moisten the lungs and stop coughing
HB_00281	雷丸	LEI WAN	Thunder Ball	Omphalia	HERB003291	Cold;SlightlyBitter	LargeIntestine;Stomach	驱虫药	Vermifuge herbs	Promote blood circulation to resolve blood stasis, reduce swelling and alleviate pain
HB_00282	鹧鸪菜	ZHE GU CAI	Leprieur Caloglossa Frond	Caloglossa leprieurii	HERB006952	Salty;Flat	Kidney	驱虫药	Vermifuge herbs	Clear heat and detoxify, disperse masses and reduce swelling
HB_00283	当归	DANG GUI	root of Chinese Angelica	Radix Angelicae sinensis	HERB001210	Warm;Pungent;Sweet	Spleen;Liver;Heart	补虚药	Tonifying deficiency herbs	Promote blood circulation and nourish blood, regulate menstruation and alleviate pain
HB_00284	黑芝麻	HEI ZHI MA	Black Sesame	Semen Sesami Nigrum	HERB002242	Mild;Sweet	LargeIntestine;Liver;Kidney	补虚药	Tonifying deficiency herbs	Tonify the liver and kidneys, moisten the intestines and promote bowel movements
HB_00285	火麻仁	HUO MA REN	Hemp Seed	Semen Canbis;Fructus Canbis	HERB002640	Mild;Sweet	Spleen;LargeIntestine;Stomach	泻下药	Purgative herbs	Moisten the lungs to stop coughing, nourish yin and moisten dryness
HB_00286	郁李仁	YU LI REN	Chinese Dwarf Cherry Seed	Semen Pruni	HERB006725	Pungent;bitter;neutral	Smallintestine;largeintestine	泻下药	Purgative herbs	Moisten the liver and nourish the kidneys, nourish yin and invigorate blood
HB_00287	杏仁	XING REN	Apricot Seed Equivalent plant: Prunus armeniaca va	Prunus armeniaca	HERB006236	Bitter;slightlywarm	Lung;largeintestine	化痰止咳平喘药	Phlegm resolving and cough suppressing herbs for asthma	Moisten the lungs and transform phlegm, stop coughing and alleviate wheezing
HB_00288	瓜蒌	GUA LOU	Trichosanthes Kirilowii Maxim	Trichosanthis Fructus	HERB001952	Sweet;SlightlyBitter;Cold	Lung;Stomach;LargeIntestine	化痰止咳平喘药	Phlegm resolving and cough suppressing herbs for asthma	Clear heat and detoxify, promote diuresis to reduce swelling
HB_00289	八月扎	BA YUE ZHA	fruit of Fiveleaf Akebia	Fructus Akebiae	HERB000158	Cold;Bitter	Liver;Spleen;Kidney	理气药	Qi regulating herbs	Disperse masses to reduce swelling, promote blood circulation and alleviate pain
HB_00290	八角茴香	BA JIAO HUI XIANG	Chinese Star Anise	Fructus Anisi Stellati	HERB000137	Warm;Pungent	Spleen;Stomach;Liver;Kidney	温里药	Warming and tonifying herbs	Regulate qi to aid digestion, dispel cold and alleviate pain
HB_00291	九里香	JIU LI XIANG	Common Jasminorange Equivalent plant: Murraya pani	Murraya paniculata [Syn. Chalcas paniculata]	HERB003010		Liver;Stomach	理气药	Qi regulating herbs	Dispel wind-cold, promote blood circulation and alleviate pain
HB_00292	土木香	TU MU XIANG	Elecampane Inula Equivalent plant: Inula racemosa	Inula helenium	HERB005574	Warm;Pungent;Bitter	Spleen;Liver	理气药	Qi regulating herbs	Regulate qi and promote blood circulation, reduce swelling and alleviate pain
HB_00293	刀豆	DAO DOU	Jack Bean	Semen Cavaliae	HERB001215	Sweet;Warm	Stomach;Kidney	理气药	Qi regulating herbs	Clear heat and promote diuresis, detoxify and reduce swelling
HB_00294	龙涎香	LONG XIAN XIANG	Ammbergris	Physeter catodon	HERB003490	Bitter;Warm	Heart;Liver;Lung;Kidney	理气药	Qi regulating herbs	Open the sensory orifices to invigorate the spirit, pacify the liver and calm the spirit
HB_00295	甜瓜子	TIAN GUA ZI	muskmelon seed	Semen Cucumis	HERB005442	Cold;Bitter	Liver;Heart	化痰止咳平喘药	Phlegm resolving and cough suppressing herbs for asthma	Clear heat and soothe the throat, moisten the lungs and stop coughing
HB_00296	胡萝卜	HU LUO BO	Carrot	Daucus carota var. sativa	HERB002380	Sweet;Neutral	Spleen;Liver;Lung	补虚药	Tonifying deficiency herbs	Strengthen the spleen and benefit the stomach, clear heat and detoxify
HB_00297	葱白	CONG BAI	Allium bulb, Wild scallion, Chinese green onion	Bulbus Allii Fistulosi	HERB000949	Warm;Pungent	Lung;Stomach	解表药	Diaphoretic herbs	Release exterior with diaphoresis, dispel cold and stop coughing
HB_00298	紫苏叶	ZI SU YE	Common Perilla Leaf Equivalent plant: Perilla frut	Perilla frutescens var. arguta	HERB007211	Pungent;warm	Lung;spleen	解表药	Diaphoretic herbs	Release exterior to scatter wind, expel parasites and alleviate pain
HB_00299	鹅不食草	E BU SHI CAO	Small Centipeda Herb	Herba Centipedae	HERB001556	Pungent;Warm	Lung	解表药	Diaphoretic herbs	Clear heat and detoxify, relieve indigestion and descend qi
HB_00300	墓头回	MU TOU HUI	Et Radix Patriniae Rhizoma	Patrinia heterophylla Bunge	HERB004063	Pungent;;Slightly bitter;Warm	Heart;Liver	清热药	Heat clearing herbs	Clear heat and promote diuresis, detoxify and reduce swelling
HB_00301	蔓荆子	MAN JING ZI	Shrub Chastetree Fruit	Fructus Viticis	HERB003725	Minorcold;Pungent;Bitter	Bladder;Stomach;Liver	解表药	Diaphoretic herbs	Moisten the intestines to promote bowel movements, clear heat and detoxify
HB_00302	大叶醉鱼草	DA YE ZUI YU CAO	Orangeeye Butterflybush	Buddleja davidii	HERB001159	Bitter;Cold	Liver	祛风湿药	Wind dispelling and dampness	Clear heat and detoxify, reduce swelling and alleviate pain
HB_00303	藁本	GAO BEN	Ligustici Rhizoma Et Radix	Ligustici Rhizoma Et Radix	HERB001821	Pungent;Warm	Bladder	解表药	Diaphoretic herbs	Promote diuresis to reduce swelling, clear heat and detoxify
HB_00304	半枝莲	BAN ZHI LIAN	all - grass of Barbed Skullcap	Herba Scutellariae barbatae	HERB000338	Cold;Pungent;SlightlyBitter	Lung;Liver;Kidney	清热药	Heat clearing herbs	Clear heat and detoxify, reduce swelling and dry dampness
HB_00305	鬼针草	GUI ZHEN CAO	all-grass of Spanishneedles	Herba Bidentis	HERB002061	Pungent;Slightly warm	Liver	清热药	Heat clearing herbs	Dispelling wind to relieve pain, detoxifying and reducing swelling
HB_00306	太子参	TAI ZI SHEN	Heterophylly Falsestarwort Root	Radix Pseudostellariae	HERB005390	Mild;Sweet;SlightlyBitter	Lung;Spleen	补虚药	Tonifying deficiency herbs	Tonify qi and nourish yin, benefit the kidneys and solidify essence
HB_00307	金铃子	JIN LING ZI	Szechwan Chiberry Fruit	Fructus Meliae Toosendan	HERB002929	Cold;Bitter	Bladder;Stomach;SmallIntestine;Liver	理气药	Qi regulating herbs	Clear heat and dampness, promote diuresis to reduce swelling
HB_00308	没药	MO YAO	Myrrh	Resi myrrhae;Myrrha	HERB004004	Mild;Pungent;Bitter	Spleen;Liver;Heart;Kidney	活血化瘀药	Blood activating and stasis dissolving herbs	Activate blood circulation to resolve stasis, reduce swelling and alleviate pain
HB_00309	刘寄奴	LIU JI NU	Siphonostegia	Herba Artemisiae Anomalae	HERB003451	Warm;Bitter	Spleen;Liver;Heart	活血化瘀药	Blood activating and stasis dissolving herbs	Clear heat and detoxify, detoxify and reduce swelling
HB_00310	威灵仙	WEI LING XIAN	Chinese Clematis Root	Radix Clematidis	HERB005659	Warm;Pungent;Salty	Bladder	祛风湿药	Wind dispelling and dampness	Clear heat and detoxify, reduce swelling and soothe the throat
HB_00311	灯笼草	DENG LONG CAO	Peruvian Groundcherry	Physalis peruvia	HERB001232	Sweet; Neutral	Lung	清热药	Heat clearing herbs	Relieve exterior and clear heat, reduce swelling and alleviate pain
HB_00312	绿萼梅	LU E MEI	Mume flower, Japanese apricot flower	Flos Mume	HERB003523	Sour;astringent;neutral	Liver;stomach	理气药	Qi regulating herbs	Clear heat and detoxify, reduce swelling and promote diuresis
HB_00313	木棉花	MU MIAN HUA	Flower of Common Bombax	Flos Gossampini	HERB004055	Cool;Sweet	Spleen;LargeIntestine;Liver	拔毒化腐生肌药	Detoxifying, resolving putrefaction, and promoting tissue regeneration herbs	Activate blood circulation to resolve stasis, reduce swelling and alleviate pain
HB_00314	丝瓜络	SI GUA LUO	Luffa Vegetable Sponge	Retinervus Luffae Fructus	HERB005222	Sweet;Mild	Lung;Stomach;Liver	祛风湿药	Wind dispelling and dampness	Clear heat and promote diuresis, reduce swelling and detoxify
HB_00315	穿山甲	CHUAN SHAN JIA	Pangolin	Manis pentadactyla	HERB000876	Minorcold;Salty	Stomach;Liver	活血化瘀药	Blood activating and stasis dissolving herbs	Warm and tonify kidney yang, nourish yin and tonify kidneys
HB_00316	双花	SHUANG HUA	Honeysuckle Flower	Flos Lonicerae	HERB005150	Cold;Sweet	Lung;Spleen;Stomach;Heart	清热药	Heat clearing herbs	Activate blood circulation to resolve stasis, reduce swelling and alleviate pain
HB_00317	五灵脂	WU LING ZHI	Trogopterus Dung	Trogopterus xanthipes, Pteromys volans	HERB005732	Warm;Sweet;Bitter;Salty	Liver	活血化瘀药	Blood activating and stasis dissolving herbs	Dispelling wind prevails over dampness, relieve pain and swelling
HB_00318	禹余粮	YU YU LIANG	Limonite	Limonitum	HERB006750	Sweet;astringent;MinorCold	Stomach;LargeIntestine	收涩药	Astringent herbs	Relieve cough by resolving phlegm, clear heat and dampness
HB_00319	诃子	HE ZI	Medicine Termilia Fruit	Fructus Chebulae	HERB002194	Mild;Sour;Bitter;Punkery	Lung;LargeIntestine	收涩药	Astringent herbs	Dispelling wind and dampness, activate blood circulation and relieve pain
HB_00320	蒲黄	PU HUANG	pollen of longbract cattail	Pollen Typhae	HERB004402	Mild;Sweet	Liver;Heart	止血药	Hemostatic herbs	Clear heat and detoxify, promote diuresis to reduce swelling
HB_00321	滇白珠树	DIAN BAI ZHU SHU	Yunn Gaultheria	Gaultheria yunnensis	HERB001279	Bitter; Cold	Liver;Kidney	祛风湿药	Wind dispelling and dampness	Clear heat and detoxify, reduce swelling and disperse masses
HB_00322	花椒	HUA JIAO	Pricklyash Peel	Pericarpium Zanthoxyli	HERB002424	Warm;Pungent	Spleen;Stomach;Kidney	温里药	Warming and tonifying herbs	Warm the middle and dispel cold, kill parasites and relieve itching
HB_00323	合欢皮	HE HUAN PI	Silktree Albizia Bark	Albizzia julibrissin	HERB002173	Mild;Sweet	Liver;Heart	安神药	Calming and sedative herbs	Calm the mind and stabilize the spirit, relax the tendons and promote circulation
HB_00324	山药	SHAN YAO	Common Yam Rhizome	Common Yam Rhizome	HERB004938	Mild;Sweet	Lung;Spleen;Kidney	补虚药	Tonifying deficiency herbs	Strengthen the kidneys and invigorate the spleen, tonify the spleen and stop diarrhea
HB_00325	橘红	JU HONG	Citri Exocarpium Rubrum	Citri Exocarpium Rubrum	HERB003028	Pungent;Bitter;Warm	Lung;Spleen	理气药	Qi regulating herbs	Clear heat and promote diuresis, reduce swelling and detoxify
HB_00326	榧子	FEI ZI	Torrya seed	Semen Torreyae	HERB001676	Sweet;neutral	Lung;largeintestine	驱虫药	Vermifuge herbs	Regulate qi and transform phlegm, kill parasites and relieve itching
HB_00327	桑白皮	SANG BAI PI	Cortex Mori	Mori Cortex	HERB004822	Sweet;Cold	Lung	化痰止咳平喘药	Phlegm resolving and cough suppressing herbs for asthma	Clear heat and detoxify, cool the blood and stop bleeding
HB_00328	青果	QING GUO	Carii Fructus	Carii Fructus	HERB004519	Sweet;Sour;Mild	Lung;Stomach	清热药	Heat clearing herbs	Nourish yin and moisten the lungs, benefit qi and nourish yin
HB_00329	白薇	BAI WEI	Blackend Swallowwort Root	Radix cynchi atrati	HERB000285	Cold;Bitter;Salty	Stomach;Liver	清热药	Heat clearing herbs	Clear heat and detoxify, cool the blood and stop bleeding
HB_00330	铁丝七	TIE SI QI	American Maidenhair Fern	Adiantum pedatum	HERB005507	Bitter; Slightly warm	Liver;Kidney;Bladder	利水渗湿药	Diuretic and dampness seeping herbs	Moisten the lungs to stop coughing, clear heat and detoxify
HB_00331	豆蔻	DOU KOU	Round Cardamon Fruit	Fructus Amomi Rotundus	HERB001378	Pungent;Warm	Lung;Spleen;Stomach	化湿药	Dampness transforming herbs	Warm the middle and strengthen the spleen, dispel cold and stop vomiting
HB_00332	桂枝	GUI ZHI	Cassia Twig	Ramulus Cinmomi	HERB002062	Warm;Pungent;Sweet	Lung;Bladder;Heart	解表药	Diaphoretic herbs	Induce sweating to release exterior, warm meridians and alleviate pain
HB_00333	葫芦茶	HU LU CHA	Triquetrous Tadehagi	Tadehagi triquetrum	HERB002377	Bitter; Slightly cold	Lung	利水渗湿药	Diuretic and dampness seeping herbs	Clear heat and relieve summer heat, promote diuresis and reduce swelling
HB_00334	枸杞子	GOU QI ZI	fruit of Chinese Wolfberry	Fructus Lycii	HERB001915	Mild;Sweet	Liver;Kidney	补虚药	Tonifying deficiency herbs	Nourish yin and brighten the eyes, tonify the liver and kidneys
HB_00335	五加叶	WU JIA YE	Folium Acanthopacis gracilistyti	Acanthopanax senticosus	HERB005719	Bitter; Warm	Spleen	补虚药	Tonifying deficiency herbs	Dispelling wind and dispelling cold, activating blood circulation and relieving pain
HB_00336	紫草	ZI CAO	Arnebia Root Gromwell Root	Radix Arnebiae seu Lithospermi	HERB007160	Cold;Sweet	Liver;Heart	清热药	Heat clearing herbs	Clear heat and detoxify, cool the blood and stop bleeding
HB_00337	柔毛地胆草	ROU MAO DI DAN CAO	Hawaiian Elephantfoot	Elephantopus mollis	HERB004701	Bitter; Slightly cold	Kidney	清热药	Heat clearing herbs	Clear heat and promote diuresis, reduce inflammation and relieve pain
HB_00338	牛膝	NIU XI	root of Twotooth Achyranthes	Radix Achyranthis bidentatae	HERB004218	Mild;Sweet;Sour;Bitter	Liver;Kidney	活血化瘀药	Blood activating and stasis dissolving herbs	Activate blood circulation and dispel stasis, strengthen tendons and bones
HB_00339	黄麻叶	HUANG MA YE	Roundpod Jute Leaf	Corchorus capsularis	HERB002547	Bitter; Slightly cold	Heart	泻下药	Purgative herbs	Clear heat and detoxify, cool the blood and reduce swelling
HB_00340	小蓟	XIAO JI	Field Thistle Herb	Herba Cirsii;Herba Cirsii segeti	HERB006122	Cool;Sweet;Bitter	Liver;Heart	止血药	Hemostatic herbs	Clear heat and detoxify, dry dampness and eliminate dampness
HB_00341	竹沥	ZHU LI	Bamboo juice	Succus Bambusae	HERB007111	Cold;Sweet	Lung;Liver;Heart	化痰止咳平喘药	Phlegm resolving and cough suppressing herbs for asthma	Calm the mind and soothe the liver, clear heat and detoxify
HB_00342	金腰草	JING YAO CAO	all-grass of Goldsaxifrage	Herba Chrysosplenii	HERB002997	Bitter; Neutral	Kidney	利水渗湿药	Diuretic and dampness seeping herbs	Clear heat and detoxify, reduce swelling and disperse masses
HB_00343	草果	CAO GUO	Tsaoko	Fructus tsaoko	HERB000594	Warm;Pungent	Spleen;Stomach	化湿药	Dampness transforming herbs	Activate blood circulation to resolve stasis, relieve pain and reduce swelling
HB_00344	炮姜	PAO JIANG	Prepared Ginger	Rhizoma Zingiberis Praeparata	HERB004322	Warm;Pungent	Lung;Spleen;Stomach	止血药	Hemostatic herbs	Warm the middle and dispel cold, transform phlegm and stop coughing
HB_00345	建曲	JIAN QU	JIAN QU	Medicated Leaven	HERB002804	Warm;Pungent;Sweet	Spleen;Stomach	消食药	Digestive herbs	Promote digestion and eliminate dampness, regulate qi and smooth qi
HB_00346	红景天	HONG JING TIAN	all - grass of Rhodiola	Radix et Rhizoma Rhodiolae	HERB002294	Minorcold;Sweet;Punkery	Lung;Liver;Kidney	补虚药	Tonifying deficiency herbs	Clear heat and detoxify, reduce inflammation and relieve pain
HB_00347	萹蓄	BIAN XU	all-grass of common knotgrass	Herba Polygoni Avicularis	HERB000472	Minorcold;Bitter	Bladder	利水渗湿药	Diuretic and dampness seeping herbs	Clear heat and detoxify, promote diuresis to reduce swelling
HB_00348	杜仲	DU ZHONG	Eucommia bark	Cortex Eucommiae	HERB001409	Warm;Sweet	Liver;Kidney	补虚药	Tonifying deficiency herbs	Tonify the liver and kidneys, strengthen tendons and bones
HB_00349	胡桃油	HU TAO YOU	Oleum Juglandis	Juglans regia	HERB002400	Sweet; Neutral	Lung	补虚药	Tonifying deficiency herbs	Moisten the intestines to alleviate constipation, nourish and maintain health
HB_00350	补骨脂	BU GU ZHI	Malaytea Scurfpea	Psoralea corylifolia	HERB000546	ExtremeWarm;Pungent;Bitter	Spleen;Kidney	补虚药	Tonifying deficiency herbs	Strengthen bones and waist, activate blood circulation and dispel stasis
HB_00351	响铃草	XIANG LING CAO	Rust-coloured Crotalaria	Crotalaria ferruginea	HERB006031	Bitter; Neutral	Heart	补虚药	Tonifying deficiency herbs	Clearing heat and promoting diuresis, reducing swelling helps with fetal safety
HB_00352	莱菔子	LAI FU ZI	Radish Seed	Semen Raphani	HERB003245	Mild;Pungent;Sweet	Lung;Spleen;Stomach	消食药	Digestive herbs	Promote diuresis to reduce swelling, clear heat and detoxify
HB_00353	茉莉花	MO LI HUA	Arabian Jasmine	Jasminum sambac	HERB003991	Sweet; Neutral	Heart;Spleen;Stomach	理气药	Qi regulating herbs	Relieve exterior and disperse cold, disseminate lung qi to stop coughing
HB_00354	莲生桂子花	LIAN SHENG GUI ZI HUA	Bloodflower Milkweed	Asclepias curassavica	HERB003364	Sweet; Neutral	Heatr	清热药	Heat clearing herbs	Harmonize the stomach and regulate qi, tonify the spleen and stomach
HB_00355	川木通	CHUAN MU TONG	Armand Clematis Stem	Caulis Clematidis Armandii	HERB000870	Bitter;Cold	Heart;SmallIntestine;Bladder	利水渗湿药	Diuretic and dampness seeping herbs	Promote urination and treat stranguria, activate blood circulation and dispel stasis
HB_00356	红参	HONG SHEN	Red Ginseng	Radix Ginseng Rubra	HERB002319	Warm;Mild;Bitter	Bladder;LargeIntestine	补虚药	Tonifying deficiency herbs	Tonify qi and nourish blood, moisten yin and relieve dryness
HB_00357	犀角	XI JIAO	Rhinoceros Horn	Rhinoceros unicornis , Rhinoceros sondaicus , Rhin	HERB005835	Cold;Sour;Bitter;Salty	Stomach;Liver;Heart	清热药	Heat clearing herbs	Dispelling wind and drying dampness, reduce swelling and relieve pain
HB_00358	升麻	SHENG MA	Largetrifoliolious Bugbane Rhizome	Rhizoma Cimicifugae	HERB005022	Minorcold;Pungent	Lung;Spleen;LargeIntestine;Stomach	解表药	Diaphoretic herbs	Disseminate lung qi to release exterior, clear heat and detoxify
HB_00359	麻子仁	MA ZI REN	Hemp seed	Fructus canbis	HERB003707	Mild;Sweet	Spleen;LargeIntestine;Stomach	泻下药	Purgative herbs	Moisten the intestines to relieve constipation, detoxify and alleviate pain
HB_00360	冬瓜子	DONG GUA ZI	Benincasae Semen	Semen Benincasae	HERB001357	Sweet; Cold	Lung	化痰止咳平喘药	Phlegm resolving and cough suppressing herbs for asthma	Clear heat and promote diuresis, detoxify and reduce swelling
HB_00361	铜绿	TONG LV	Verdigris	Aerugo	HERB005533	Mild;Sour;Punkery	Liver;Gallbladder	拔毒化腐生肌药	Detoxifying, resolving putrefaction, and promoting tissue regeneration herbs	Clear heat and detoxify, relieve dampness and itching
HB_00362	白矾	BAI FAN	Alum	Alumen	HERB000177	Sour;astringent;Cold	Lung;Spleen;Liver;LargeIntestine	攻毒杀虫药	Toxin-resolving and insecticidal herbs	Cool the blood and stop bleeding, reduce swelling and detoxify
HB_00363	铅丹	QIAN DAN	Red Lead	Minium	HERB004450	Minorcold;Pungent	Liver;Cardiovascular	拔毒化腐生肌药	Detoxifying, resolving putrefaction, and promoting tissue regeneration herbs	Anti-inflammatory and detoxifying, eliminate dampness and promote diuresis
HB_00364	菊花	JU HUA	Chrysanthemum Flower	Flos Chrysanthemi	HERB003031	Minorcold;Pungent;Sweet;Bitter	Lung;Liver	解表药	Diaphoretic herbs	Clear heat and detoxify, soothe the liver and brighten the eyes
HB_00365	车前子	CHE QIAN ZI	seed of Asiatic pantain	Semen Plantaginis	HERB000770	Cold;Sweet	Lung;Liver;Kidney	利水渗湿药	Diuretic and dampness seeping herbs	Promote diuresis to treat stranguria, clear heat and detoxify
HB_00366	黄芪	HUANG QI	root of Membranous Milkvetch	Radix Astragali	HERB002560	Warm;Sweet	Lung;Spleen	补虚药	Tonifying deficiency herbs	Tonify qi to support the body’s resistance, consolidate the exterior to stop sweating
HB_00367	浙贝母	ZHE BEI MU	bulb of Thunberg Fritillary	Bulbus Fritillariae thunbergii	HERB006950	Bitter; Cold	Lung;Heart	化痰止咳平喘药	Phlegm resolving and cough suppressing herbs for asthma	Promote phlegm reduction by clearing heat, stop coughing and asthma
HB_00368	花粉	HUA FEN	root of Pedateleaf skegourd	Radix Trichosanthis	HERB002418	Minorcold;Sweet;SlightlyBitter	Lung;Stomach	清热药	Heat clearing herbs	Nourish yin to relieve thirst, moisten the lungs and stop coughing
HB_00369	地榆	DI YU	Root of Garden Burnet	Radix Sanguisorbae	HERB001271	Minorcold;Sour;Bitter	LargeIntestine;Stomach;Liver	止血药	Hemostatic herbs	Cool blood to stop bleeding, clear heat and detoxify
HB_00370	荆芥穗	JING JIE SUI	Schizonepetae Spica	Schizonepetae Spica	HERB002986	Pungent;SlightlyWarm	Lung;Liver	解表药	Diaphoretic herbs	Disperse lung qi accumulation, expel wind and relieve pain
HB_00371	土鳖虫	TU BIE CHONG	Cockroach	Eupolyphaga seu Steleophaga	HERB005549	Salty;Cold	Liver	活血化瘀药	Blood activating and stasis dissolving herbs	Clear heat and detoxify, kill parasites and relieve itching
HB_00372	薄荷脑	BO HE O	menthol	Mentholum	HERB000509	Cool;Pungent	Lung;Liver	解表药	Diaphoretic herbs	Clear heat and detoxify, reduce inflammation and pain
HB_00373	麻黄	MA HUANG	Ephedra	Herba Ephedrae	HERB003658	Warm;Pungent;SlightlyBitter	Lung;Bladder	解表药	Diaphoretic herbs	Induce sweating to release the surface, disperse lung qi and stop coughing
HB_00374	矮地茶	AI DI CHA	Japanese Ardisia Herb	Ardisiae japonicae	HERB000036	Mild; Pungent; Bitter	Lung;Liver	化痰止咳平喘药	Phlegm resolving and cough suppressing herbs for asthma	Clear heat and drain fire, promote diuresis and reduce swelling, resolve phlegm and stop cough, relieve pain and detoxify;
HB_00375	白花罂粟	BAI HUA YINGSU	White Poppy	Papaver album	HERB000214	Sweet	Spleen;Stomach;LargeIntestine	收涩药	Astringent herbs	Relieve cough and transform phlegm, calm and alleviate pain, alleviate cough and transform phlegm;
HB_00376	白僵蚕	BAI JIANG CAN	Silkworm Larva	Bombyx mori	HERB000220	Salty; pungent; neutral	Liver;lung	平肝熄风药	Diuretic and dampness seeping herbs	Tonify the kidneys and benefit essence, reduce swelling and disperse nodules, treat liver diseases, nourish yin and nourish blood;
HB_00377	白蔹	BAI LIAN	root of Japanese Ampelopsis	Radix Ampelopsis	HERB000237	Minor cold; Pungent; Bitter	Stomach;Heart	清热药	Heat clearing herbs	Clear heat and detoxify, reduce swelling and promote diuresis, regulate qi and facilitate pregnancy, dissipate stasis and reduce swelling;
HB_00378	白木香	BAI MU XIANG	Aquilaria sinensis	Aquilaria sinensis	HERB000253	Cool; Sweet	Liver;Spleen	理气药	Qi regulating herbs	Release exterior and dispel cold, resolve accumulation and transform phlegm, disseminate lung qi and alleviate wheezing, regulate qi and relieve pain.
HB_00379	抱茎獐牙菜	BAO JING ZHANG YA CAI	Amplexicaul Swertia	Swertia franchetiana	HERB000355	Neutral; Sweet	Kidney;Liver	清热药	Heat clearing herbs	Clear heat and detoxify, remove dampness and jaundice
HB_00380	扁豆	BIAN DOU	Niger Bean	Lablab niger	HERB000450	Mild; Sweet	Spleen;Stomach	补虚药	Tonifying deficiency herbs	Clear heat and detoxify, improve eyesight
HB_00381	扁竹根	BIAN ZHU GEN	Rhizoma seu Radix Iridis japoniae	Rhizoma seu Radix Iridis japoniae	HERB000481	Warm; Bitter; Sweet	Lung	清热药	Heat clearing herbs	Clear heat and detoxify, improve eyesight
HB_00382	川乌	CHUAN WU	root of Common Monkshood	Radix Aconiti	HERB000881	Hot; Pungent; Bitter	Spleen;Liver;Heart;Kidney	理气药	Qi regulating herbs	Activate blood circulation, resolve stasis and swelling
HB_00383	刺南蛇藤	CI NAN SHE TENG	Hookedspine Bittersweet	Celastrus flagellaris	HERB000931	Cool; Sweet	Liver;Heart	祛风湿药	Wind dispelling and dampness	Clear heat and detoxify, activate channels and relieve pain
HB_00384	大青叶	DA QING YE	Isatis leaf	Folium Isatidis	HERB001101	Extreme Cold; Bitter	Lung;Stomach;Heart	清热药	Heat clearing herbs	Clear heat and detoxify, reduce swelling and dissipate nodules
HB_00385	胆矾	DAN FAN	Bluestone	Chalcanthitum	HERB001176	Cold; Pungent; Sour	Liver;Gallbladder	涌吐药	Emetic herbs	Clear heat and detoxify, dry dampness and relieve itching
HB_00386	地骨皮	DI GU PI	root - bark of Chinese Wolfberry	Cortex Lycii Radicis	HERB001249	Cold; Sweet	Lung;Kidney	清热药	Heat clearing herbs	Clear heat and detoxify, dry dampness
HB_00387	滇钩藤	DIAN GOU TENG	Yunnan Gambirplant	Uncaria yunnanensis	HERB001283	Cool; Bitter	Liver;Kidney	平肝熄风药	Diuretic and dampness seeping herbs	Clear heat and detoxify, reduce swelling and dissipate nodules
HB_00388	冬虫夏草	DONG CHONG XIA CAO	Chinese Caterpillar Fungus	Cordyceps	HERB001333	Mild; Sweet	Lung;Kidney	补虚药	Tonifying deficiency herbs	Tonify deficiency, benefit essence, nourish yin, and moisten lungs
HB_00389	冬瓜皮	DONG GUA PI	Chinese Waxgourd Peel	Exocarpium Benincasae	HERB001355	Sweet; Slightly cold	Lung;smallintestine	利水渗湿药	Diuretic and dampness seeping herbs	Dampness relieving, swelling reducing, clearing heat and detoxifying
HB_00390	冬青叶美登木	DONG QING YE MEI DENG MU	Ilicis-leaf Mayten	Maytenus ilicifolia	HERB001366	Cold; Bitter	Lung	清热药	Heat clearing herbs	Clear heat and detoxify, reduce swelling and dissipate nodules
HB_00391	防风	FANG FENG	root of Divaricate Saposhnikovia	Radix Saposhnikoviae divaricatae	HERB001622	Minor Warm; Pungent; Sweet	Bladder;Spleen;Liver	解表药	Diaphoretic herbs	Wind cold damp obstruction, release exterior and diffuse lung qi
HB_00392	胡椒	HU JIAO	Pepper Fruit	Fructus Piperis	HERB002371	Hot; Pungent	LargeIntestine;Stomach	温里药	Warming and tonifying herbs	Dispel cold, warm the middle, regulate qi and relieve stagnation
HB_00393	胡麻叶	HU MA YE	Oriental Sesame Leaf	Sesamum indicum	HERB002384	Cool; Bitter	Lung	祛风湿药	Wind dispelling and dampness	Strengthen the spleen, promote digestion, facilitate bowel movements, and moisten the intestines
HB_00394	鸡眼草	JI YAN CAO	Striate Kummerowia	Kummerowia striata	HERB002716	Cool; Sweet	Lung;Spleen	清热药	Heat clearing herbs	Clear heat and detoxify, reduce swelling and dissipate nodules
HB_00395	尖距紫堇	JIAN JU ZI JIN	Sharpspur Corydalis	Corydalis suaveolens	HERB002798	Warm; Bitter	Liver	清热药	Heat clearing herbs	Clear heat and detoxify, resolve phlegm and stop cough
HB_00396	苦楝子	KU LIAN ZI	Meliae Azedarach Fructus	Melia azedarach	HERB003156	Cool; Bitter	Liver	驱虫药	Vermifuge herbs	Clear heat and detoxify, expel dampness and eliminate parasites
HB_00397	苦杏仁	KU XING REN	bitter Apricot seed	Semen armeniacae amarum	HERB003174	Minor Warm; Bitter	Lung;LargeIntestine	化痰止咳平喘药	Phlegm resolving and cough suppressing herbs for asthma	Moisten the lungs, stop cough, transform phlegm and dissipate nodules
HB_00398	莱菔	LAI FU	Garden Radish	Raphanus sativus	HERB003243	Slightly Cold; Bitter, Sweet	Lung	消食药	Digestive herbs	Promote urination, relieve leucorrhea, disperse nodules and reduce swelling
HB_00399	莱菔叶	LAI FU YE	Folium Raphani sativi	Folium Raphani	HERB003244	Cool; Sweet	Lung	消食药	Digestive herbs	Clear heat, promote diuresis, reduce swelling and benefit the throat
HB_00400	狼毒	LANG DU	Chinese Stellera	Stellera chamaejasme	HERB003269	Cool, Toxic; Bitter	Heart;Liver	利水渗湿药	Diuretic and dampness seeping herbs	Clear heat and detoxify, cool blood, and improve eyesight
HB_00401	六神曲	LIU SHEN QU	Medicated Leaven	Massa Medicata Fermentata	HERB003461	Warm; Pungent; Sweet	Spleen;Stomach	消食药	Digestive herbs	Clear heat and detoxify, tonify qi, and relieve pain
HB_00402	龙胆	LONG DAN	Scabrous Gentian	Gentiana scabra var. buesgeri	HERB000963	Cold; Bitter	Liver	清热药	Heat clearing herbs	Clear heat and detoxify, cool blood and reduce swelling
HB_00403	龙舌兰	LONG SHE LAN	Peyote	Lophophora williamsii	HERB000085	Cool; Sweet, Bitter	Lung	清热药	Heat clearing herbs	Clear heat and detoxify, expel dampness and eliminate parasites
HB_00404	马蹄纹天竺葵	MA TI WEN TIAN ZHU KUI	Zonal Geranium	Pelargonium zonale	HERB003694	Neutral; Sweet	Lung	祛风湿药	Wind dispelling and dampness	Clear heat and detoxify, reduce swelling and dissipate nodules
HB_00405	梅花	MEI HUA	Plum Flower	Flos Mume	HERB003851	Neutral; Sweet, Bitter	Lung;Liver;Stomach	理气药	Qi regulating herbs	Moisten the lungs, stop cough, eliminate heat and transform phlegm
HB_00406	藕	OU	Hindu Lotus Large Rhizome	Nelumbo nucifera	HERB004244	Neutral; Sweet, Bland	Heart;Spleen;Stomach	止血药	Hemostatic herbs	Moisten the lungs, stop cough, clear heat and transform phlegm
HB_00407	前胡	QIAN HU	root of Grand Hogfennel	radix Peucedani	HERB004453	Minor cold; Pungent; Bitter	Lung	化痰止咳平喘药	Phlegm resolving and cough suppressing herbs for asthma	Resolve phlegm, stop cough, release exterior and expel pathogens
HB_00408	拳参	QUAN SHEN	rhizome of Bistort	Rhizoma Bistortae	HERB004578	Cool; Bitter	Lung;LargeIntestine;Liver	清热药	Heat clearing herbs	Clear heat and detoxify, moisten lungs and stop cough
HB_00409	忍冬藤	REN DONG TENG	Japanese Honeysuckle Vine	Lonicera japonica	HERB004605	Cold; Sweet	Lung;Spleen;Stomach;Heart	清热药	Heat clearing herbs	Clear heat and detoxify, cool blood and relieve fever
HB_00410	山豆根	SHAN DOU GEN	Vietmese Sophora Root	Radix Sophorae Tonkinensis	HERB004883	Cold; Bitter	Lung;Stomach	清热药	Heat clearing herbs	Clear heat and detoxify, reduce swelling and dissipate nodules
HB_00411	石见穿	SHI JIAN CHUAN	Salviae Chinensis Herba	Salviae Chinensis Herba	HERB005059	Cool; Sweet	Lung	活血化瘀药	Blood activating and stasis dissolving herbs	Tonify middle energizer, benefit qi, and stop leucorrhea
HB_00412	石莲子	SHI LIAN ZI	Lotus seed	Semen Nelumbinis	HERB005068	Sweet; astringent; neutral	Spleen;kidney;heart	收涩药	Astringent herbs	Reduce swelling, promote diuresis, clear heat and detoxify
HB_00413	柿子	SHI ZI	Persimmon	Diospyros kaki	HERB005109	Neutral; Sweet	Lung	清热药	Heat clearing herbs	Moisten the lungs, stop cough, generate fluids and moisten dryness
HB_00414	手掌参	SHOU ZHANG SHEN	Conic Gymnadenia Equivalent plant	Gymnadenia conopsea	HERB005115	Neutral; Sweet	Lung	补虚药	Tonifying deficiency herbs	Clear heat and detoxify, stop cough and transform phlegm
HB_00415	水接骨丹	SHUI JIE GU DAN	Hairy Willowweed	Epilobium hirsutum	HERB005171	Warm; Sweet	Spleen	活血化瘀药	Blood activating and stasis dissolving herbs	Reduce swelling, promote diuresis, clear heat and detoxify
HB_00416	松花粉	SONG HUA FEN	Pine Pollen	Pine Pollen	HERB005258	Heat-Clearing; Sweet	Lung	活血化瘀药	Blood activating and stasis dissolving herbs	Tonify the lungs, stop cough, benefit qi and relieve pain
HB_00417	天山大黄	TIAN SHAN DA HUANG	Tianshan Mountain Rhubarb	Rheum wittrocki	HERB005466	Cold; Bitter	LargeIntestine	清热药	Heat clearing herbs	Clear heat, promote bowel movements, expel wind, and remove dampness
HB_00418	透骨草	TOU GU CAO	Tuberculate Speranskia	Speranskia tuberculata	HERB005541	Warm; Pungent	Liver;Kidney	祛风湿药	Wind dispelling and dampness	Activate blood circulation, detoxify, reduce swelling and dissipate nodules
HB_00419	西黄草	XI HUANG CAO	Serrate Rabdosia Equivalent plant	Rabdosia serra	HERB005833	Neutral; Sweet	Lung	清热药	Heat clearing herbs	Clear heat and detoxify, induce purgation, promote diuresis
HB_00420	西南獐芽菜	XI NAN ZHANG YA CAI	Surrounded Swertia	Swertia cincta	HERB005865	Cool; Sweet	Lung	清热药	Heat clearing herbs	Clear heat and detoxify, improve eyesight and benefit the throat
HB_00421	香樟	XIANG ZHANG	Yellow Cinnamon	Cinnamomum parthenoxylum	HERB006063	Neutral; Pungent	Lung	温里药	Warming and tonifying herbs	Clear heat and detoxify, promote qi circulation and relieve pain
HB_00422	向日葵花	XIANG RI KUI HUA	Sunflower Flower	Helianthus annuus	HERB006039	Neutral; Sweet	Lung	清热药	Heat clearing herbs	Clear heat and detoxify, reduce swelling and benefit the throat
HB_00423	小檗	XIAO BO	Amur Barberry	Berberis amurensis	HERB006072	Cool; Bitter	Liver	清热药	Heat clearing herbs	Clear heat and dry dampness, expel fire and detoxify
HB_00424	心肺草	XIN FEI CAO	Caucasian Comfrey	Symphytum caucasicum	HERB006205	Neutral; Bitter	Lung	清热药	Heat clearing herbs	Clear heat and detoxify, cool blood and reduce swelling
HB_00425	熊胆	XIONG DAN	Bear Gall	Selenarctos thibetanus, Ursus arctos	HERB006240	Cold; Bitter	Liver;Heart;Gallbladder	清热药	Heat clearing herbs	Clear heat and detoxify, improve eyesight and benefit the throat
HB_00426	玄胡	XUAN HU	root of corydalis	Rhizoma Corydalis	HERB006274	Pungent; Slightly Bitter	Lung	活血化瘀药	Blood activating and stasis dissolving herbs	Clear heat and detoxify, dispel wind and relieve pain
HB_00427	淫羊藿	YIN YANG HUO	Epimrdii Herba	Epimedii Folium	HERB006633	Warm; Toxic, Sweet	Kidney	补虚药	Tonifying deficiency herbs	Tonify the kidneys, strengthen yang, nourish essence, and tonify the brain
HB_00428	印度大麻	YIN DU DA MA	Indian Hemp	Cannabis sativa var. indica	HERB006592	Cold, Toxic; Sweet	Heart	活血化瘀药	Blood activating and stasis dissolving herbs	Tonify middle energizer, benefit qi, warm the kidneys, strengthen yang
HB_00429	油菜籽	YOU CAI ZI	Rapeseed	Brassica napus var. napus	HERB006671	Neutral; Sweet	LargeIntestine	化痰止咳平喘药	Phlegm resolving and cough suppressing herbs for asthma	Nourish yin, tonify the kidneys, moisten dryness and promote bowel movements
HB_00430	云南草蔻	YUNNAN CAO KOU	Yunnan Galangal	Alpinia blepharocalyx	HERB006822	Neutral; Sweet	Lung	化湿药	Dampness transforming herbs	Tonify middle energizer, benefit qi, warm the stomach, dispel cold
HB_00431	知母	ZHI MU	rhizome of Common Amarrhe	Rhizoma Anemarrhee	HERB007023	Cold; Sweet; Bitter	Lung;Stomach;Kidney	清热药	Heat clearing herbs	Clear heat, cool blood, moisten lungs and stop cough
HB_00432	栀子花根	ZHI ZI HUA GEN	Gardenia jasminoides Ellis	Gardenia jasminoides Ellis	HERB007048	Cold; Bitter	Lung	清热药	Heat clearing herbs	Clear heat and detoxify, induce purgation, promote diuresis
HB_00433	枳椇根	ZHI JU GEN	Japanese Raisin Tree Root	Hovenia dulcis	HERB007001	Warm; Bitter	Liver	理气药	Qi regulating herbs	Dispel wind, clear heat, promote diuresis, and detoxify
HB_00434	竹节参	ZHU JIE SHEN	Pacis Japonici Rhizoma	Pacis Japonici Rhizoma	HERB007108	Cool; Sweet, Bitter	Lung	补虚药	Tonifying deficiency herbs	Tonify middle energizer, benefit qi, nourish yin and generate fluids
HB_00435	紫藤根	ZI TENG GEN	Radix Wisteriae sinensis	Radix Wisteriae sinensis	HERB007218	Cool; Bitter	Liver	祛风湿药	Wind dispelling and dampness	Clear heat and detoxify, reduce swelling and dissipate nodules
HB_00436	红牛毛刺根	HONG NIU MAO CI GEN	Rubus adenophorus Rolfe	Rubus adenophorus Rolfe	HERB002307	Cool, Toxic; Sweet	Lung	活血化瘀药	Blood activating and stasis dissolving herbs	Regulate menstruation, stop leucorrhea, dispel phlegm and reduce swelling
HB_00437	大果咖啡	DA GUO KA FEI	Liberian Coffee	Coffea liberica	HERB001038	Warm; Bitter	Spleen	活血化瘀药	Blood activating and stasis dissolving herbs	Tonify middle energizer, benefit qi, strengthen spleen, and dispel dampness
HB_00438	驱虫斑鸠菊	QU CHONG BAN JIU JU	Worm-killed Bitterleaf	Vernonia anthelmintica	HERB004566	Cool; Bitter	LargeIntestine	活血化瘀药	Blood activating and stasis dissolving herbs	Regulate menstruation, stop leucorrhea, dispel dampness and eliminate parasites
HB_00439	防己	FANG JI	Root of Fourstamen Stephania	Radix Stephaniae Tetrandrae	HERB001626	Cool; Bitter	Bladder;spleen;kidney	祛风湿药	Wind dispelling and dampness	To cause diuresis and to relieve rheumatic conditions
HB_00440	川山橙	CHUAN SHAN CHENG	Hemsley Melodinus	Melodinus hemsleyanus	HERB000875	Sweet; Bitter	-	消食药	Digestive herbs	To fortify spleen, supplement blood, clear heat (root), free menstruation and promote lactation, stanch bleeding, resolve toxin
HB_00441	覆盆子	FU PEN ZI	Rubi Fructus	Rubus idaeus Linn	HERB001754	Sweet; Acid	Liver;kidney;Bladder	收涩药	Astringent herbs	Impotence with premature ejaculation, emission, infertility due to uterus cold, frequent urination and enuresis, dizziness and dim vision, premature graying in beard and hair
HB_00442	海风藤	HAI FENG TENG	Stem of Kadsura Pepper	Caulis Piperis Kadsurae	HERB002087	Pungent;bitter	Liver	祛风湿药	Wind dispelling and dampness	To relieve rheumatic conditions
HB_00443	苦参	KU SHEN	Root of Lightyellow sophora	Radix Sophorae flavescentis	HERB003164	Cool; Bitter	Heart;liver;stomach;Intestine;Bladder	清热药	Heat clearing herbs	To remove heat and damp, to kill parasites, and to cause diuresis
HB_00444	雷公藤	LEI GONG TENG	Root of common htreewingnut	Radix tripterygii wilfordii	HERB003288	Cold; Bitter	Liver;kidney	祛风湿药	Wind dispelling and dampness	To expel wind-dampness, relieve swelling, alleviate pain and dredge the meridian passage
HB_00445	马鞭草	MA BIAN CAO	European Verbe Herb	Herba Verbae	HERB003636	Cold; Bitter	Liver;Spleen	活血化瘀药	Blood activating and stasis dissolving herbs	To promote the flow of blood and to relieve blood stasis, to stop malarial attacks, to counteract toxicity, and to cause diuresis
HB_00446	木蝴蝶	MU HU DIE	Indian Trumpetflower Seed	Semen Oroxyli	HERB004029	Cold; Bitter	Lung;Liver	清热药	Heat clearing herbs	To remove heat from the lung and relieve sore throat, and to regulate the flow of qi of the liver and the stomach
HB_00447	柠檬皮	NING MENG PI	Lemon Pericarp Equivalent plant: Citrus limonia	Citrus limon	HERB004179	Acid;Pungent;Bitter	Spleen;Stomch	理气药	Qi regulating herbs	To soothe stagnation and move qi, fortify stomach and relieve pain
HB_00448	瑞香根	RUI XIANG GEN	Winter Daphne Root	Daphne odora	HERB004737	Bitter	Liver;Spleen;Kidney	活血化瘀药	Blood activating and stasis dissolving herbs	To resolve toxin, quicken blood and relieve pain
HB_00449	青蒿	QING HAO	Sweet Wormwood Herb	Herba Artemisiae Annuae	HERB004520	Bitter; pungent; cold	Liver; bladder; kidney	清热药	Heat clearing herbs	To remove summer-heat, to relieve consumptive fever,and to stop malarial attacks
