# Supplementary material for: Understanding the treatment of acute pancreatitis and its complications -a database for assessing traditional Chinese medicine use
Source: Front Pharmacol. 2025 Jun 20;16:1583040. doi: 10.3389/fphar.2025.1583040 (PMC12231362; doi:10.3389/fphar.2025.1583040)
Supplement: Supplementary file 3 [file Table4.xlsx]

## Sheet: TCM_AP00001
category

## Sheet: TCM_AP00002
category

## Sheet: TCM_AP00003
category

## Sheet: TCM_AP00004
category

## Sheet: TCM_AP00005
category

## Sheet: TCM_AP00006
category

## Sheet: TCM_AP00007
category

## Sheet: TCM_AP00008
category

## Sheet: TCM_AP00009
category

## Sheet: TCM_AP00010
category

[truncated: 190 more sheets: TCM_AP00011, TCM_AP00012, TCM_AP00013, TCM_AP00014, TCM_AP00015, TCM_AP00016, TCM_AP00017, TCM_AP00018, TCM_AP00019, TCM_AP00020, TCM_AP00021, TCM_AP00022, TCM_AP00023, TCM_AP00024, TCM_AP00025, TCM_AP00026, TCM_AP00027, TCM_AP00028, TCM_AP00029, TCM_AP00030 …]
