# Supplementary material for: Understanding the treatment of acute pancreatitis and its complications -a database for assessing traditional Chinese medicine use
Source: Front Pharmacol. 2025 Jun 20;16:1583040. doi: 10.3389/fphar.2025.1583040 (PMC12231362; doi:10.3389/fphar.2025.1583040)
Supplement: Supplementary file 4 [file Table1.xlsx]

## Sheet: Sheet1
TCM_ID	Formula Name in Chinese	Formula Name in Pinyin	Formula Classification	Dosage Form	Administration	Herbs Contained in This Formula (Chinese Pinyin)	Range of TCM Syndrome Application	Efficacy of TCM	Range of Clinical Application	Potential Mechanism	Registry Number	DOI/LINK	Patent License No.
TCM_AP00001	大承气汤	Dachengqi Tang	Classic Formula	Decoction	Oral	DA HUANG;HOU PO;ZHI SHI;MANG XIAO	Yangming Fu syndrome of excess pattern	Severe downward purgation of heat accumulation	Several acute pancreatitis	1)Improves severe acute pancreatitis-associated acute lung Injury by interfering with intestinal lymphatic pathway and reducing HMGB1-induced inflammatory response;2)inhibiting neutrophil-mediated inflammation via inactivating HMGB1-TLR-4-IL-23-IL-17A signaling by targeting SIRT1;3)downregulate the expression of serum D-lactic acid, diamine oxidase, tumor necrosis factor-alpha, IL-6, and intercel…	ChiCTR-TRC-13003248; ChiCTR-ONRC-12002792	10.21037/gs-21-655;10.1080/13880209.2022.2160768;10.7661/j.cjim.20201026.365
TCM_AP00002	清胰汤	Qingyi Tang	Recommended Formula	Decoction	Oral	CHAI HU;BAI SHAO YAO;DA HUANG;HUANG QIN;HU HUANG LIAN;MU XIANG;YAN HU SUO;MANG XIAO	Damp-heat accumulation	Clearing Heat and Dampness;Detoxifying;and Reducing Swelling	Acute pancreatitis	1)Reduced the levels of pro-inflammatory IL-6 , IL-8, TNF-α, IL-1, and IL-1βand elevated the levels of anti-inflammatory IL-10;2)inhibited AMPK/NF-κB/NLRP3 pathway mediated by SCFAs along the gut-lung axis which allows for reduced systemic inflammation and restoration of the intestinal barrier;3)targeting the short-chain fatty acid-mediated AMPK/NF-κB/NLRP3 pathway	ChiCTR-OIR-15007512	10.1016/j.phymed.2021.153738;10.3748/wjg.v28.i29.3825;10.1128/spectrum.03664-22
TCM_AP00003	茵陈承气汤	Yinchen Chengqi Tang	Classic Formula	Decoction	Oral	YIN CHEN;ZHI ZI;HOU PO;ZHI SHI	Damp-Heat Accumulation with Jaundice	Clearing Heat and Promoting Diuresis;Soothing the Liver;and Relieving Depression	Acute pancreatitis	1) Improve the disease condition, which may be related to the inhibition of NF-κB activity;2) effectively reduce the blood fibrinogen content in SAP rats and improve the severity of coagulopathy in severe acute pancreatitis rats		https://kns.cnki.net/kcms2/article/abstract?v=z5VdU6XQV3XgJ9aAKhdNUZwZiIjs5Kr8ibo-SAvOA9jmNyySKoVfK0Ezg5vLYd-DptoVaVxcK8ox-NICrTi8Q5Vha8XpixOi5Ck_9MBG5o0geBmfzyZq4mJ94x2QrNq5oxSpxT-sXhU=&uniplatform=NZKPT&language=CHS;https://kns.cnki.net/kcms2/article/abstract?v=z5VdU6XQV3XYsFUj0N_4Ey97fSbKjl2IXk1IxoN3zPz74ITOmX132OipW1kTvgtAgN7zzs4QE91TK22yt2zJhsoXOQUTsDQnP_sxvlT0szJK037BSYWAzlQHrYl4D2ZEKUbsozv…
TCM_AP00004	柴芩承气汤	Chaiqin Chengqi Tang	Classic Formula	Decoction	Oral	REN DONG TENG;PU GONG YING;CHAI HU;HUANG QIN;QING MU XIANG;JIN LING ZI;CHEN PI;DA HUANG;MANG XIAO	Addresses High Fever, Constipation, and Abdominal Distension	Clearing Heat;Detoxifying;Purging Heat;and Promoting Bowel Movements	Acute pancreatitis	1)Inhibiting the TLR4/NLRP3 pro-inflammatory pathways;2)alleviate SAP-related AKI by inhibiting ER stress-related apoptosis;3)reduce pancreatic necrosis and inflammatory response via inhibiting GSDMD-mediated pyroptosis in acinar cells of AP	ChiCTR2000034325	10.1016/j.phymed.2020.153328;10.1016/j.jep.2023.116920;10.1016/j.biopha.2020.110024
TCM_AP00005	清胰颗粒	Qingyi Keli	Recommended Formula	Granule	Oral	CHAI HU;ZHI ZI HUA GEN;HUANG QIN;BAI SHAO YAO;YAN HU SUO;DA HUANG;MANG XIAO	Damp-Heat Accumulation	Clearing Heat and Dampness; Detoxifying; and Reducing Swelling	Severe acute pancreatitis	1)Modulated the gut microbiota and metabolic abnormalities to ameliorate SAP;2)reduce the levels of AMS, BAX, IL-2, and CASP3 and increase the levels of Bcl-2 which may be related to the PI3K- AKT signaling pathway;3)inhibit HMGB1 expressions, thereby attenuating SAP complicated liver and renal injuries	ChiCTR2200061929	10.7661/CJIM.2015.11.1367;10.1128/spectrum.03664-22;10.1080/13880209.2023.2222755
TCM_AP00006	血必净注射液	Xuebijing Injection	Recommended Formula	Injection	Intravenous;Intramuscular	BAI SHAO YAO;CHUAN XIONG;DAN SHEN;HONG HUA;DANG GUI	Blood Stasis and Heat Toxicity	Promoting Blood Circulation; Removing Blood Stasis; Clearing Heat; and Detoxifying.	Severe acute pancreatitis	1)As an analgesic and anti-inflammatory traditional Chinese medicine in the treatment of AP/SAP;2)Improving mortality, systemic inflammatory response syndrome (SIRS), local complications, systemic infection, gastrointestinal symptoms		10.3389/fphar.2022.883729;10.1097/MD.0000000000018743
TCM_AP00007	导赤散	Daochi San	Classic Formula	Powder	Oral	SHENG DI HUANG;CHUAN MU TONG;DAN ZHU YE;GAN CAO	Clearing away heart-fire	Clearing Heart Fire and Facilitating Urination	Severe acute pancreatitis	Alleviated SAP-induced intestinal and cardiac injuries via inhibiting the inflammatory responses and oxidative stress partially through regulating the Nrf2/HO-1/HMGB1 signaling pathway		10.3389/fphar.2022.922130
TCM_AP00008	参麦注射液	Shenmai Injection	Chinese Patent Medicine	Injection	Intravenous;Intramuscular	MAI DONG;HONG SHEN	Both Qi and Yin Deficiency	Nourishing Qi and Yin	Severe acute pancreatitis	1)Exert anti-inflammatory effects against AP by suppressing IL6/STAT3 activation;2)against the SAP-induced systemic inflammatory response and multiple organs damage via HO-1 upregulation;3)alleviate SAP-induced acute lung injury through HO-1 upregulation		10.2147/DDDT.S364352;10.1016/j.jss.2020.06.035;10.21203/rs.2.24775/v3
TCM_AP00009	大黄附子汤	Dahuang Fuzi Tang	Classic Formula	Decoction	Oral	DA HUANG;FU ZI ;XI XIN	Internal Cold with External Excess	Warming the Interior and Purging Downward	Severe acute pancreatitis	Releasing of inflammation mediators, protect the function of body immunity, reduce the length of MV, the length of stay in ICU, and lower the 28-day mortality and average hospital expenses		https://europepmc.org/article/med/21190597
TCM_AP00010	活血清胰汤	Huoxue Qingyi Tang	Recommended Formula	Decoction	Oral	DAN SHEN;JU HUA;DA HUANG;MANG XIAO;HOU PO;CHI SHAO;CHAI HU;ZHI KE;HUANG QIN	Blood Stasis Combined with Damp-heat	Promoting Blood Circulation; Removing Blood Stasis; Clearing Heat; and Promoting Diuresis	Severe acute pancreatitis	Be effective, safe, and economic for reduction of complication, for early recovery from systemic inflammation, and for promoting earlier rehabilitation from SAP		10.1155/2016/3456510
TCM_AP00011	六合丹	Liuhe dan	Classic Formula	Pill	Oral	DA HUANG;HUANG BO;BAI ZHI;BAI ZHU;WU MEI;BO HE O	Blood Stasis and Obstruction in the Meridians	Promoting Blood Circulation and Removing Blood Stasis	Acute pancreatitis	Promoting the absorption of peripancreatic fluid in SAP, shorten abdominal pain, intestinal function recovery and re-eating time, and reduce the incidence of local pancreatic complications	ChiCTR-TRC-13003845	10.12174/j.issn.2096-9600.2021.12.36;10.1097/MD.0000000000024863
TCM_AP00012	丹红注射液	Danhong Injection	Chinese Patent Medicine	Injection	Intravenous;Intramuscular	DAN SHEN;HONG HUA	Blood Stasis	Promoting Blood Circulation and Removing Blood Stasis	Acute pancreatitis	Against AP‑associated lung injury, and the protective effect was associated with the suppression of nuclear factor‑κB activation and cell adhesion molecule expression, and the reduction of neutrophil infiltration and oxidative stress levels		10.3892/mmr.2017.7526
TCM_AP00013	郭氏清胰汤	Guoshi Qingyi Tang	Master Formula	Decoction	Oral	DA HUANG;MANG XIAO;FAN XIE YE;SHAN ZHA;HOU PO;CHAI HU	Damp-Heat Accumulation	Clearing Heat and Dampness; Detoxifying; and Reducing Swelling	Acute pancreatitis	Decreased serum and urine amylase values, MCTSI score and cytokine content		10.19381/j.issn.1001-7585.2016.23.00
TCM_AP00014	越婢汤	Yuebi Tang	Classic Formula	Decoction	Oral	MA HUANG;SHI GAO;SHENG JIANG;DA ZAO;GAN CAO	Superficial Deficiency and Internal Excess in Yangming Disease	Promoting Sweating to Resolve the Exterior and Promoting Urination to Reduce Swelling	Severe acute pancreatitis	Inhibited AQP4 protein expression in lung tissue and reduces tissue edema and pathological injury		https://kns.cnki.net/kcms2/article/abstract?v=z5VdU6XQV3U0fmrvnraPzBkWZ6kKwRPXgwUC6M8XhXq7nKpRHSK1pVm7XxXApXoQIw402D4PX7b3kAhsGQIiaBrkm61Vzx5bDaq52ru5FtI2gAQoyjfbDZWiYv4o-m__VIZYsvOaZRJBkqLQKGNN9A==&uniplatform=NZKPT&language=CHS
TCM_AP00015	升降汤	Shengjiang Tang	Classic Formula	Decoction	Oral	YE TAI CAN;HUANG QI;BAI ZHU;CHEN PI;HOU PO;JI NEI JIN;ZHI MU;BAI SHAO YAO;GUI ZHI;CHUAN XIONG;SHENG JIANG	Stomach Qi Rebellion	Descending the Rebellious Qi and Stopping Vomiting	Acute pancreatitis	1)Reduced serum amylase, lipase, interleukin-6, high-sensitivity C-reactive protein and blood lactate levels;2)regulated tryptophan-kynurenine metabolic pathway and inhibits KMO activity		10.3969/j.issn.1000-7369.2022.05.002;10.3969/j.issn.1004-745X.2024.02.030
TCM_AP00016	小柴胡汤	Xiaochaihu Tangn	Classic Formula	Decoction	Oral	CHAI HU;BAN XIA;REN SHEN;GAN CAO;HUANG QIN;SHENG JIANG;DA ZAO	Early-stage Shaoyang disease	Harmonizes Shaoyang; resolves exterior and interior disharmony; harmonizes the exterior and interior	Acute pancreatitis	1)Promoted collagen degradation and reverse pancreatic fibrosis via a mechanism involve up-regulation of MMP13 expression;2)Inhibited the TGF-β1/Smads signaling pathway		10.1007/s11655-013-1656-7;10.1007/s11655-017-2413-0
TCM_AP00017	清胰陷胸汤	Qingyi Xianxiong Tang	Recommended Formula	Decoction	Oral	CHAI HU;HUANG QIN;DA HUANG;GAN SUI;BAI SHAO YAO;MU XIANG;CHUAN LIAN ZI;YAN HU SUO	Damp-heat pancreatitis with pleurisy	Clears heat; cools blood; promotes meridian circulation; detoxifies and reduces swelling	Moderate acute pancreatitis	1)Reduced serum IL-6,IL-8,IL-1β,TNF-α expression; 2)reduced lung injury and systemic inflammatory response in SAP patients and restore the immune balance		10. 3969 / j. issn. 1672-0369. 2022. 22. 034;10.3969/j.issn.1674-4616.2021.03.003
TCM_AP00018	赤芍颗粒	Chishao Granule	Recommended Formula	Granule	Oral	CHI SHAO	Blood stasis obstruction	Activates blood circulation; resolves blood stasis; clears heat; and detoxifies	Severe acute pancreatitis	Shortening the recovery time of white blood cell count, neutrophil percentage and lymphocyte percentage		https://kns.cnki.net/kcms2/article/abstract?v=z5VdU6XQV3WAdruyemRmI05pLNu9kbG4hGpXIGXrlbdRVPSGumQD3FWLfQDS1hVgmXLjEpbQk9ZeDDT_NjCQeV6bpsXLt67EuMAwXXLFXvxPLx7LQO5Zrdlj9rb4V8u_d1UiQbvUXoI=&uniplatform=NZKPT&language=CHS
TCM_AP00019	莱菔承气汤	Laifu Chengqi Tang	Recommended Formula	Decoction	Oral	DA HUANG;MANG XIAO;HOU PO;LAI FU ZI;ZHI KE;MU XIANG;NIU XI	Damp-heat obstruction	Clears heat; promotes diuresis; facilitates bowel movements; and detoxifies	Severe acute pancreatitis	1)Improved the clinical symptoms of SAP complicated with lung injury, reduced inflammatory response, improved blood gas parameters, and improve the overall response rate; 2)inhibited of local excessive oxidative stress in lung tissue and the improvement of endotoxemia		10.3969 /j.issn.1008 － 8849.2017.25.032;https://kns.cnki.net/kcms2/article/abstract?v=z5VdU6XQV3VH0jK_NgKPkX-UwBqfgwo4zy7XdQL9pGvhNUdGuBpOpQRLGXN23jnez-X3A0J_J5xC7fNEqpk2hHEukWZUyvXcnIMqrX7-4RLEfmJlm4lg2tLRec4nJ0PlfuAAL6nHYvYyvXJnj6-kvg==&uniplatform=NZKPT&language=CHS
TCM_AP00020	大陷胸汤	Daxianxiong Tang	Classic Formula	Decoction	Oral	DA HUANG;MANG XIAO;GAN SUI	Blood stasis obstruction	Activates blood circulation; resolves blood stasis; reduces swelling; and alleviates pain	Acute pancreatitis	1)inhibited of TLR -4/NF -κB inflammatory signaling pathways that enhance AQP1 expression;2)related to the synergistic modulation of PI3K-AKT signaling pathway,EGFR tyrosine kinase inhibitor resistance signaling pathway and AGE-RAGE signaling pathway	ChiCTR2300076885	10.16466/j.issn1005-5509.2023.06.018;10.3969/j.issn.1007-6948.2023.02.019
TCM_AP00021	茵陈蒿汤	Yinchenhao Tang	Classic Formula	Decoction	Oral	YIN CHEN;ZHI ZI;DA HUANG	Early-stage damp-heat illness	Clears heat; promotes diuresis; resolves exterior disharmony	Severe acute pancreatitis	Induced apoptosis, repressing inflammation, alleviating oxidative stress and regulating lipid metabolism partially via regulation of the NF-κB/PPARγ signal pathway		10.3389/fphar.2016.00378
TCM_AP00022	清胰二号	Qingyi Fang Ⅱ	Recommended Formula	Decoction	Oral	DA HUANG;ZHI ZI;YAN HU SUO;MU XIANG;CHI SHAO;MANG XIAO;HOU PO	Syndrome of excess heat in the organs	Clears heat; cools blood; anti-inflammatory; and analgesic	Acute pancreatitis	Reduce the levels of AMS, BAX, IL-2, and CASP3 and increase the levels of Bcl-2 which may be related to the PI3K- AKT signaling pathway		10.1155/2022/9536124
TCM_AP00023	柴黄清胰活血方	Chaihuang Qingyi Huoxue Tang	Recommended Formula	Decoction	Oral	CHAI HU;HUANG QIN;DA HUANG;CHI SHAO;ZHI ZI;ZHI SHI;PU GONG YING;YAN HU SUO;BAI SHAO YAO;HUANG QI;DAN SHEN;GAN CAO;HOU PO;TAO REN	Syndrome of excess heat in the organs	Clears heat; cools blood; activates blood circulation; and resolves blood stasis	Severe acute pancreatitis	1)Increased the levels of SOD，GSH-Px，CAT，and HO-1 and decreasing the level of MDA;2)inhibited the JNK/ P38MAPK signaling pathway		10.13412/j.cnki.zyyl.2021.05.016;10.3969/j.issn.2096-3351.2021.04.004
TCM_AP00024	大柴胡汤	Dachaihu Tang	Classic Formula	Decoction	Oral	CHAI HU;HUANG QIN;BAI SHAO YAO;FA BAN XIA;ZHI KE;SHENG JIANG;DA ZAO;DA HUANG;GAN CAO	Combined syndrome of Shaoyang and Yangming	Resolves exterior and interior disharmony; harmonizes Shaoyang	Acute pancreatitis	1)up-regulated occludin expression to protect intercellular tight junction and down-regulated NF-κB expression to inhibit inflammatory reaction of pancreas, ileum and lung;2)upregulated CTNNB1 protein and mRNA while inhibiting EGFR, TNF, SRC, and VEGFA protein and mRNA		10.1016/S1875-5364(19)30041-X;10.2174/1386207326666230202140740
TCM_AP00025	利胆通胰汤	Lidan Tongyi Tang	Recommended Formula	Decoction	Oral	DA HUANG;HUANG QIN;CHAI HU;YIN CHEN;BAI SHAO YAO;CHEN PI;MU XIANG;MANG XIAO;TAO REN;DAN SHEN;GAN CAO	Bile reflux, pancreatic dysfunction	Promotes bile flow; regulates pancreatic function; clears heat; and detoxifies	Acute pancreatitis	Promoted the recovery of gastrointestinal function, reduce inflammatory indicators, and prevent infection		10.27138/d.cnki.ghuzc.2023.000309
TCM_AP00026	百令胶囊	Bailing Capsule	Chinese Patent Medicine	Capsule	Oral	DONG CHONG XIA CAO	Not specified	Not specified	Acute pancreatitis	Inhibited of Rho/ROCK pathway, followed by inhibition of inflammatory factor release and oxidative damage		10.3969 / j.issn.1006 - 4931.2022.06.013
TCM_AP00027	痰热清注射液	Tanreqing Injection	Chinese Patent Medicine	Injection	Intravenous;Intramuscular	HUANG QIN;XIONG DAN;YIN YANG HUO;JIN YIN HUA;LIAN QIAO	Clears phlegm-heat	Phlegm-heat syndrome	Severe acute pancreatitis	1)Reduce the expression of ICAM-1, IL-18, TREM-1 mRNA and high mobility group box 1 protein in lung tissue;2)block the pathological process of SIRS and MODS		10.3969/j.issn.1004-745X.2015.04.013;https://kns.cnki.net/kcms2/article/abstract?v=z5VdU6XQV3WAdruyemRmI05pLNu9kbG4hGpXIGXrlbdRVPSGumQD3FWLfQDS1hVgmXLjEpbQk9ZeDDT_NjCQeV6bpsXLt67EuMAwXXLFXvxPLx7LQO5Zrdlj9rb4V8u_d1UiQbvUXoI=&uniplatform=NZKPT&language=CHS
TCM_AP00028	抑胰合剂	Yiyi Heji	Recommended Formula	Concentrated Decoction	Oral	CHAI HU;PU GONG YING;BAI JIANG;HUANG QIN;CHI SHAO;ZHI SHI;HOU PO;FA BAN XIA;DA HUANG;GAN CAO	Inhibits pancreatic function	Pancreatic inhibition syndrome	Acute pancreatitis	1) Restored gastrointestinal motivity, improve gastrointestinal hormone levels, shorten hospital stay, enhance intestinal mucosal barrier function, reduce inflammation;2)enhancing intestinal mucosal barrier function and regulating intestinal flora structure		https://kns.cnki.net/kcms2/article/abstract?v=z5VdU6XQV3Xq7TltBnhSsMDl01JoX6DZHongHeYfeHUM6pvUlU05KnBvmFsPuau2jbwZdJKXzrqf404k2eeWkV27KpG34kK3z6ta5mhJ-e8l2Y-fatCVzAh3yL1zmmL8rdsLuhPBiscV1iEn4r9vDg==&uniplatform=NZKPT&language=CHS;10.14033/j.cnki.cfmr.2024.06.003
TCM_AP00029	大黄牡丹汤	Dahuang Mudan Tang	Classic Formula	Decoction	Oral	DA HUANG;MANG XIAO;TAO REN;MU GUA PI;DONG GUA REN	Damp-heat and blood stasis syndrome	Heat accumulation syndrome	Severe acute pancreatitis	1)Activated and regulated the p38 MAPK/MK2/HUR signaling pathway to suppress the release of inflammatory factors;2)inhibited the PI3K/AKT signaling pathway, reducing the pathological damage of lung tissue, and inhibiting cells;3)improved the general status, reduce inflammation, and alleviate histopathological changes in the pancreatic and colon tissues by inhibiting the HMGB1/RAGE/NF-κB signaling…		11.3495.r.20220919.1854.006;10.19879/j.cnki.1005-5304.202111406;10.13422/j.cnki.syfjx.20231036
TCM_AP00030	清营汤	Qingying Tang	Classic Formula	Decoction	Oral	XI JIAO;SHENG DI HUANG;MAI DONG;XUAN SHEN;JIN YIN HUA;DAN ZHU YE;LIAN QIAO;HUANG LIAN;DAN SHEN	Clears stomach and heart heat	Stomach heat syndrome	Severe acute pancreatitis	Improving sepsis secondary to severe acute pancreatitis, reducing mortality and improving patient symptoms		10.3969/j.issn.1671-038X.2022.12.09
TCM_AP00031	丹参川芎嗪注射液	Danshen Chuanxiongqin Injection	Chinese Patent Medicine	Injection	Intravenous;Intramuscular	DAN SHEN;CHUAN XIONG	Not specified	Not specified	Severe acute pancreatitis	1)Reduced the levels of IL-6, MCP-1and sICAM-1; 2)improved the levels of serum inflammatory factors (CRP, PCT, TNF-α), pancreatic endocrine function indicators GLA, FINS), exocrine function indicators (SAA, LPS)		10.15887 /j.cnki.13-1389 /r.2022.24.032;10.14033/j.cnki.cfmr.2023.33.007
TCM_AP00032	大黄化毒汤	Dahuang Huadu Tang	Recommended Formula	Decoction	Oral	SHENG MA;SHENG DI HUANG;TAO REN;MANG XIAO;ZHI ZI;HUANG LIAN;DA HUANG;DANG GUI;HONG HUA;ZHI KE;BING LANG;MA ZI REN	Clears toxic heat	Toxic heat syndrome	Acute pancreatitis	Abdominal pain relief, bowel sounds recovery, and time to first exhaust and defecation were significantly shortened		10.13633/j.cnki.zjtcm.2022.08.045
TCM_AP00033	大黄泻热汤	Dahuang Xiere Tang	Recommended Formula	Decoction	Oral	DA HUANG;MANG XIAO;HOU PO;DAN SHEN;ZHI SHI;MU XIANG;TAO REN;HONG HUA;BAI SHAO YAO;HUANG LIAN	Purges heat	Heat purging syndrome	Severe acute pancreatitis	Accelerated symptom relief and gastrointestinal function recovery, and help blood and urine starch return to normal		https://kns.cnki.net/kcms2/article/abstract?v=z5VdU6XQV3VId7eJh3WFPt0M-9O_6SKyKmNtXkUNMw3eN8nADSzAfLGcMwjZtdTDlEIgb7aDItK7acebnAbOhk3SLdbLdyoiXb42_IY0L1WNexa7UcjlJujVRo7dUPt0oYF8eCBGwdsr7YlgiC7nrA==&uniplatform=NZKPT&language=CHS
TCM_AP00034	桃核承气汤	Taohe Chengqi Tang	Classic Formula	Decoction	Oral	MANG XIAO;GAN CAO;GUI ZHI;TAO REN;DA HUANG	Resolves blood stasis, promotes diuresis	Blood stasis syndrome	Severe acute pancreatitis	1)Improved AMS,LPS,TNF － α,IL － 10 and NO levels in the serum;2) improved the intestinal function and intestinal flora of SAP rats，reduced the inflammatory reaction，and prevent SAP from deterioration were increased;3)protect hepatorenal cells and reduces inflammatory responses		10.11778 /j.jdxb.2016.05.004;10.13359/j.cnki.gzxbtcm.2018.01.023;10.3969 /j.issn.1008-0805.2021.09.13
TCM_AP00035	清胰利胆汤	Qingyi Lidan Tang	Recommended Formula	Decoction	Enema	CHAI HU;HUANG QIN;DA HUANG;BAI SHAO YAO;ZHI SHI;ZHI ZI;BAN XIA;YAN HU SUO;MU XIANG;YU JIN;LONG DAN CAO;MANG XIAO;GAN CAO	Damp-heat in the pancreas and bile	Clears heat and dampness from the pancreas and bile; detoxifies	Moderate acute pancreatitis	Reduced white blood cell count, hematuria amylase, blood glucose, serum calcium content		10.15912/j.cnki.gocm.2010.30.021
TCM_AP00036	通腑安涤汤	Tongfu Andi Tang	Recommended Formula	Decoction	Oral	PU GONG YING;DONG GUA ZI;DA XUE TENG;DAN SHEN;ZHI SHI;GUA LOU;TAO REN;YU JIN;BAN XIA;MU XIANG;DA HUANG;QING PI;BAI MAO GEN;MANG XIAO;DAN NAN XING;GAN CAO	Damp-heat accumulation with abdominal distention	Clears heat; detoxifies; and promotes bowel movements	Severe acute pancreatitis	Effectively inhibit the inflammatory response of patients and improve the prognosis		10.13193/j.issn.1673－7717.2020.11.056
TCM_AP00037	通腑清胰汤	Tongfu Qingyi Tang	Recommended Formula	Decoction	Oral	TAO REN;DA HUANG;DA ZAO;PU GONG YING;HOU PO;ZHI SHI;CHUAN XIONG;SHAN YAO;HUANG LIAN;GE GEN;MANG XIAO	Damp-heat accumulation in the pancreas	Clears heat; promotes diuresis;and regulates pancreatic function	Severe acute pancreatitis	Improved the symptoms and signs of AP patients with Fushi-Ｒejie type，and promote the recovery of gastrointestinal function and inflammation marker		10.14053 /j.cnki.ppcr.202108004
TCM_AP00038	大青膏	Daqing Gao	Classic Formula	Pill	Oral	DA QING YE;HUANG LIAN;HUANG BO;DA HUANG;RU XIANG;MO YAO;FU RONG YE;WU BEI ZI;TONG LV;BAI FAN;DAN FAN;QIAN DAN;BAI FAN SHI LIN;XIANG YOU	Not specified	Not specified	Moderate acute pancreatitis	Reduced the level of inflammatory factors, promote the early recovery of gastrointestinal function, and improve the therapeutic effect and cure rate		10.27282/d.cnki.gsdzu.2021.000334
TCM_AP00039	黄龙汤	Huanglong Tang	Classic Formula	Decoction	Oral	MANG XIAO;DA HUANG;ZHI SHI;HOU PO;DANG GUI;REN SHEN;GAN CAO	Heat-toxin syndrome with qi and blood deficiency	Clears heat and toxins;tonifies qi and blood	Severe acute pancreatitis	Promote recovery of gastrointestinal function and reduce complications		10.3969／j.issn.1004—745X.2020.02.020
TCM_AP00040	通腑保胰汤	Tongfu Baoyi Tang	Master Formula	Decoction	Oral	REN SHEN;FU LING;LAI FU ZI;GUANG HUO XIANG;DAN NAN XING;CANG ZHU;HOU PO;DA HUANG;ZHI SHI;MANG XIAO;JIE GENG;CHUAN XIONG;GAN CAO	Not specified	Not specified	Severe acute pancreatitis	Reduced the clinical symptoms，regulate gastrointestinal function and inhibit inflammatory reaction		10.3969 /j.issn.1003-8914.2021.13.030
TCM_AP00041	胆宁片	Danning Tablet	Chinese Patent Medicine	Tablet	Oral	DA HUANG;HU JIAO;CHEN PI;YU JIN;BAI MAO GEN;SHAN ZHA;QING PI	Damp-heat in the gallbladder and liver	Clears heat and dampness from the liver and gallbladder	Acute pancreatitis	Improved the curative effect of pancreatitis with stagnation of liver-qi		10.27820/d.cnki.gszxy.2020.000032
TCM_AP00042	柴胡疏肝散	Chaihu Shugan San	Classic Formula	Powder	Oral	CHAI HU;CHEN PI;CHUAN XIONG;XIANG FU;ZHI KE;BAI SHAO YAO;ZHI GAN CAO	Liver qi stagnation	Soothes liver qi and relieves stagnation	Acute pancreatitis	Decreased NE%, CRP, IL-6, IL-8, IL-1β levels, increased CD3 +, CD4 + levels		10.16305/j.1007-1334.2023.2208078
TCM_AP00043	理气膏	Liqi Gao	Recommended Formula	Patche	Topical	DANG SHEN;HUANG QI;CANG ZHU;BAI ZHU	Qi stagnation	Regulates qi and relieves pain	Acute pancreatitis	Improved gastrointestinal dysfunction secondary to SAP		https://kns.cnki.net/kcms2/article/abstract?v=z5VdU6XQV3VOVVl0ZW0uPg8eRb0qGbBI1_5GJVJ5PWOxV-DbkX68AJydPmWhXOkEmPbpkfJcGLUu88rimhoeH2AfLZSgS447FJqYE45Ip2uQtKYdzGWQ9PfNNLqiavr8QSkAp9F9VOOFXpv_pKjQvg==&uniplatform=NZKPT&language=CHS
TCM_AP00044	通腹止痛汤	Tongfu Zhitong Tang	Recommended Formula	Decoction	Oral	JIN QIAN CAO;ZHI SHI;HOU PO;MU XIANG;YUAN HU ;DA HUANG;BAI JIANG CAO;MANG XIAO;BAN BIAN LIAN;BAI SHAO YAO;GAN CAO	Qi stagnation with pain	Regulates qi;relieves pain;and promotes bowel movements	Acute pancreatitis	Alleviated symptoms and reduced mortality		10.3969/j.issn.1674-7860.2019.28.035
TCM_AP00045	清解化攻方	Qingjie Huagong Tang	Recommended Formula	Decoction	Oral	CHAI HU;HUANG QIN;DA HUANG;ZHI SHI;HOU PO;BAI DOU KOU;MU XIANG;LAI FU ZI;TAO REN;DAN SHEN;BAI SHAO YAO;GAN CAO	Heat-toxin accumulation	Clears heat;detoxifies;and promotes digestion	Severe acute pancreatitis	1)Down-regulated the expression levels of circHipk3 and caspase-1 genes,up-regulate miR-193a-5p,reduce the expression of Pyroptosis protein,and reduce pancreatic damage to protect the intestinal barrier;2) inhibited the activation of NLRP3/TLR4/NF-κB signaling pathway-related proteins, reduced the release of inflammatory mediators, and prevented the enhancement of inflammatory cascade response;3)…		10. 12449/JCH240219;22.1126.R.20230908.1128.002;10.7661/j.cjim.20231016. 213
TCM_AP00046	安胰颗粒	Anyi Granules	Recommended Formula	Capsule	Oral	DA HUANG;MANG XIAO;GAN SUI;ZHI SHI;HOU PO;CHAI HU;HUANG QIN;DA XUE TENG;E ZHU	Inflammation of the pancreas	Reduces inflammation;regulates pancreatic function	Severe acute pancreatitis	1)Decreased serum TNF-α and IL-1β contents, and also significantly decreased NF-κBp65 mRNA expression and NF-κBp65, iNOS, and COX-2 expression in pancreatic tissue;2)effectively correct ET/NO, TXA2/PGI2 balance and improve pancreatic microcirculation		10.27879/d.cnki.ggxzy.2020.000236;10.13194/j.issn.1673-842x.2019.11.016
TCM_AP00047	枳实导滞汤	Zhishi Daozhi Tang	Classic Formula	Decoction	Oral	DA HUANG;SHEN QU;ZHI SHI;HUANG QIN;HUANG LIAN;BAI ZHU;FU LING;ZE XIE	Damp-heat accumulation in the intestines	Clears heat and dampness;and promotes bowel movements	Moderate acute pancreatitis	Decreased WBC, CRP, serum AMY, PCT and other indicators; shorten the recovery time of bowel sounds and defecation, abdominal pain and abdominal distension relief time		10.13424/j.cnki.mtcm.2019.03.020
TCM_AP00048	龙胆泻肝汤	Longdan Xiegan Tang	Classic Formula	Decoction	Oral	DA HUANG;ZE XIE;CHAI HU;HUANG QIN;ZHI ZI;MU TONG;CHE QIAN ZI;DANG GUI;LONG DAN CAO;GAN CAO	Damp-heat in the liver and gallbladder	Clears heat and dampness from the liver and gallbladder	Acute pancreatitis	Improved TCM syndrome and reduced expression of RAGE, HMGB1, ALT, AST, ALP, γ-GGT, TBIL		10.12385/j.issn.2096-1278(2023)12-0114-04
TCM_AP00049	承气清胰汤	Chengqi Qingyi Tang	Recommended Formula	Decoction	Oral	BAI SHAO YAO;HOU PO;ZHI SHI;CHI SHAO;CHAI HU;MANG XIAO;YAN HU SUO;GAN CAO;HUANG LIAN;HUANG QIN;BAN XIA;DA HUANG;GAN JIANG	Damp-heat accumulation in the pancreas	Clears heat and dampness from the pancreas;detoxifies	Acute pancreatitis	Inhibited the expression of TNF-α, hs-CRP, IL-6 and endotoxin and increases the levels of CD4 + and CD4 +/CD8 +		10.13424/j.cnki.mtcm.2021.03.024
TCM_AP00050	李琳自拟方	Li Lin Zini Fang	Recommended Formula	Decoction	Oral	ZHI SHI;DA HUANG;ZHI ZI;HOU PO;YAN HU SUO;HUANG LIAN;HUANG QIN;CHAI HU;CHI SHAO;MU DAN PI;TAO REN;GAN CAO	Not specified	Not specified	Acute pancreatitis	Improved overall response rate and inhibited the expression of B-AMY, U-AMY, LPS, CRP and IL-6		10.16368 /j.issn.1674 － 8999.2019.02.086
TCM_AP00051	大黄承气汤	Dahuang Chengqi Tang	Recommended Formula	Decoction	Oral	DA HUANG;DANG GUI;MANG XIAO;TAO REN;HONG HUA;HUANG QI;HUANG QIN;BAI SHAO YAO;HOU PO;GAN CAO;CHAI HU	Damp-heat and constipation	Clears heat;promotes bowel movements;and detoxifies	Severe acute pancreatitis	1)Regulated oxidative stress (elevate SOD level, inhibit MDA level); regulated T lymphocyte subsets (promote CD3 +, CD4 + and CD4 +/CD8 + expression);2)Reduced inflammatory response, the mechanism may be related to the regulation of JAK2/STAT3 signaling pathway		10.3969/j.issn.1009-4393.2022.15.044;10.27320/d.cnki.gszyu.2020.000917
TCM_AP00052	清胰通腑汤	Qingyi Tongfu Tang	Recommended Formula	Decoction	Oral;Enema	JIN QIAN CAO;DA HUANG;ZHI SHI;HOU PO;MU XIANG;YUAN HU ;PU GONG YING	Damp-heat accumulation in the pancreas	Clears heat and dampness;promotes bowel movements	Acute pancreatitis	1)Improved lung injury associated with SAP, decreased ET-1 and ICAM-1 levels; 2)decreased PCT, IL-6, TNF-α and amylase levels		10.13633/j.cnki.zjtcm.2024.04.018;10.3969 /j.issn.1002 － 2619.2022.09.012
TCM_AP00053	参附注射液	Shenfu Injection	Chinese Patent Medicine	Injection	Intravenous;Intramuscular	REN SHEN;FU ZI	Yang deficiency	Tonifies yang;boosts energy	Severe acute pancreatitis	1)It attenuates acute kidney injury in SAP rats by inhibiting p38 MAPK protein activation to reduce the inflammatory cascade and the release of proinflammatory factors;2)Improved sepsis secondary to SAP and reducing HSP70 and IL-10 levels		10.3969/j.issn.1002－1256.2019.14.002;10.16040/j.cnki.cn15-1101.2023.07.042
TCM_AP00054	加味锦红汤	Jiawei Jinhong Tang	Recommended Formula	Decoction	Oral	DA HUANG;DA XUE TENG;PU GONG YING;DA HUANG;HOU PO;HU HUANG LIAN;SHAN ZHA	Not specified	Not specified	Acute pancreatitis	Reduced the content of serum AMY, TNF-α，IL-6 and TXB2，increase the PGF1α level, and lessen the pancreatitis lesions		10.13194/j.issn.1673-842x.2018.08.011
TCM_AP00055	清胰解痉汤	Qingyi Jiejing Tang	Recommended Formula	Decoction	Oral	CHAI HU;BAI SHAO YAO;JIN YIN HUA;HUANG LIAN;HUANG QIN;DA HUANG;GOU QI ZI;PU GONG YING;YUAN HU ;TAO REN;DANG GUI;LIAN QIAO;CHUAN LIAN ZI;MO YAO;GAN CAO;MANG XIAO	Spasms and inflammation in the pancreas	Relieves spasms;reduces inflammation	Severe acute pancreatitis	Regulated serum pancreatic amylase, WBC and calcium ion; shorten the recovery time of abdominal pain, abdominal distension and anus exhaust		10.16305/j.1007-1334.2014.04.032
TCM_AP00056	健脾通腑方	Jianpi Tongfu Tang	Recommended Formula	Decoction	Oral	DANG SHEN;FU LING;BAI ZHU;DA HUANG;HOU PO;CHI SHAO;PU GONG YING;ZHE BEI MU;DAN SHEN;CHAI HU;HU HUANG LIAN;CHEN PI;CHUAN XIONG;YAN HU SUO;BIAN DOU	Damp-heat and qi deficiency	Strengthens the spleen;promotes digestion;and clears damp-heat	Moderate acute pancreatitis	1)Reduced TREM-1, ET and CRP levels, improved pancreatic function and shorten hospital stay;2)shorten abdominal pain relief time, diet recovery time, C-reactive protein recovery time, blood routine recovery time, spontaneous exhaust and defecation time		10.3969/j.issn.1004-745X.2018.02.045;10.13638/j.issn.1671-4040.2018.10.012
TCM_AP00057	凉膈散	Liangge San	Classic Formula	Powder	Oral	LIAN QIAO;ZHI ZI;DAN ZHU YE;BO HE;HUANG QIN;DA HUANG;XUAN MING FEN;GAN CAO	Damp-heat accumulation in the stomach and intestines	Clears heat;detoxifies;and promotes bowel movements	Moderate acute pancreatitis	1)Showed therapeutic effects in rats with septic lung injury, and the mechanism may be related to the inhibition of ERK1/2 and PI3K/AKT pathways in lung tissue and the promotion of autophagy;2)alleviated oxidative stress injury in AP ALI by promoting HO 1 pathway activation and regulates P53/caspase 3 pathway to exert anti-apoptotic effects	ChiCTR-IOR-17013941	10. 3969 / j.issn.1001⁃1528. 2023. 09. 048;10.27368/d.cnki.gtzyy.2023.000249
TCM_AP00058	加味山楂大柴胡汤	Jiawei Shanzha Dachaihu Tang	Recommended Formula	Decoction	Oral	SHAN ZHA;DA HUANG;CHAI HU;HUANG QIN;BAI SHAO YAO;FA BAN XIA;ZHI SHI;MANG XIAO;YIN CHEN;GAN CAO	Not specified	Not specified	Severe acute pancreatitis	Improved clinical symptoms and reducing C-reactive protein, fibrinogen, D-dimer, triacylglycerol levels		10.3969 /j.issn.1003-8914.2017.19.023
TCM_AP00059	大黄甘草汤	Dahuang Gancao Tang	Recommended Formula	Decoction	Oral	DA HUANG;GAN CAO	Damp-heat and constipation	Clears heat;promotes bowel movements;and detoxifies	Severe acute pancreatitis	1)Improved severe acute pancreatitis combined with liver injury,∙and the mechanism has a relation with Inhibiting the expression of NF-κB and lowering IL-6 T NF-α increasing the expression of IL-10 leve;2)It protects the intestinal mucosal barrier, increases serum amylase, TNF-α, IL-6, and D-lactate levels, and inhibits IL-10 levels		10.3969/j.issn.1009-5519.2016.22.005;https://kns.cnki.net/kcms2/article/abstract?v=IILC1c-FiAFNFaYVQLgv3ci3GtXZTMEfM2tFiweIL8e0mtA-yPqZU0LKe3nNlmn44B2F4pp5_RwShdbOYWeVHZEAV7xGHfZrnRqNS2cqjlUnbIsz4Wf23DfYF0BOf0GycRJ7oqerZAI=&uniplatform=NZKPT&language=CHS
TCM_AP00060	复元活血汤	Fuyuan Huoxue Tang	Classic Formula	Decoction	Oral	TAO REN;HUA FEN;CHUAN SHAN JIA;HONG HUA;DANG GUI;HU HUANG LIAN;HOU PO;DA HUANG;CHAI HU;CHI SHAO;YUAN HU ;GAN CAO	Blood stasis and pain	Activates blood circulation;resolves blood stasis;and relieves pain	Severe acute pancreatitis	Relief of clinical symptoms		https://kns.cnki.net/kcms2/article/abstract?v=IILC1c-FiAEfXtG8iN09BmbfVQzaVZdZwr-n6Nkveanjsp8y0EacacCz0Seh8MV0eVYojS2Sd_Lka3lwQWR3mcGkMZDD0THJyUW0b1ylo886GF0kUmNzo3MjeJ6sGvWn5pTEBvm4nY=&uniplatform=NZKPT&language=CHS
TCM_AP00061	解毒活血汤	Jiedu Huoxue Tang	Classic Formula	Decoction	Oral	LIAN QIAO;GE GEN;DANG GUI;SHENG DI HUANG;CHI SHAO;TAO REN;HONG HUA;ZHI KE;CHAI HU;GAN CAO	Not specified	Not specified	Acute pancreatitis	Promote the significant improvement of symptoms and signs, and promote the recovery of serum and urine amylase		https://kns.cnki.net/kcms2/article/abstract?v=KPcMkpFoYBAhgwQ_mpVDbrmmeS3A8c46ekjc8x_y31_n9PhFt8QChXZRoh9TMWdqY0H7xyFrZ-jEZWc2ICvQ4gjEf8ImccgRFkOVFlL4kf7Uti3LUEqZ69uc-afRYNHz8XMXCbh22tE=&uniplatform=NZKPT&language=CHS
TCM_AP00062	通下活血汤	Tongxia Huoxue Tang	Recommended Formula	Decoction	Oral	CHI SHAO;BAI JIANG CAN;KU XING REN;SHAN YAO;DAN SHEN;ZHI SHI;CHAI HU;HUANG QIN;BAI SHAO YAO;HOU PO;YU JIN;DA HUANG;DANG GUI;BAN XIA;GAN CAO	Blood stasis with constipation	Promotes bowel movements and activates blood circulation	Acute pancreatitis	Improvement in high blood viscosity status, with significant reductions in PCT, PAF, CD8+, whole blood high shear viscosity, medium shear viscosity, low shear viscosity, and plasma viscosity.		10.3969 /j.issn.1008-8849.2018.30.016
TCM_AP00063	柴芍承气汤	Chaishao Chengqi Tang	Recommended Formula	Decoction	Oral	CHAI HU;BAI SHAO YAO;HUANG QIN;ZHI SHI;HOU PO;XUAN FU HUA;DA HUANG	Damp-heat and blood stasis	Clears heat;detoxifies;and activates blood circulation	Severe acute pancreatitis	1)The TCM syndrome scores，and levels of white blood cell count, CRP, tumor necrosis TNF-α, and IL-6 were decreased; accelerated the recovery of gastrointestinal function, reduce inflammatory responses, improve intestinal flora;2)promote the increase of CD4+/CD8+ ratio, improve the activity of NK cells and inhibit the level of serum IL-6		10.13457/j.cnki.jncm.2023.23.017;10.3969/j.issn.1674-4985.2022.18.029
TCM_AP00064	通腑汤	Tongfu Tang	Recommended Formula	Decoction	Oral;Enema	DA HUANG;ZHI KE;MANG XIAO;BAI JIANG CAN;DI YU;DANG GUI;BAI SHAO YAO;CHUAN SHAN JIA;LAI FU ZI;MU XIANG;TAO REN;BAN XIA	Damp-heat accumulation in the abdomen	Clears dampness and heat from the abdomen	Severe acute pancreatitis	Relieve clinical symptoms and signs, restore gastrointestinal function and reduce mortality		192.144.236.110:8085/kcms2/article/abstract?v=KPcMkpFoYBAeSy2qAvLt95VTgxh_pK1sXw0fSGLwQpv7AFzl8QGZcDUYLFdGKAmqp8fBw7MZtBs_HO1awPX-_HcCCnk71JJVKFI3aBu5fDj6lUmCvaFRNHNXqoN5ZsAqzlM5GITh2Enb6MTfVvs6Wg==uniplatform=NZKPTlanguage=CHS
TCM_AP00065	通腑解毒汤	Tongfu Jiedu Tang	Recommended Formula	Decoction	Oral;Enema	CHAI HU;HUANG QIN;DA HUANG;HUANG LIAN;FA BAN XIA;BAI SHAO YAO;CHI SHAO;MU DAN PI;ZHI SHI;HOU PO;MU XIANG;MANG XIAO;GAN CAO	Damp-heat with toxin accumulation	Clears dampness and heat;detoxifies the body	Severe acute pancreatitis	1)Shorten the time of disappearance of symptoms, improve hemodynamics, reduce inflammatory response and obtain a good therapeutic prognosis;2)Inhibited CRP, HMGB1, and improved SOD, GSRS score, APACHE II score		10.3969 /j.issn.1008-8849.2021.19.022;10. 13192 / j. issn. 1000⁃1719. 2022. 10. 041
TCM_AP00066	活血解毒汤	Huoxue Jiedu Tang	Recommended Formula	Decoction	Oral	DAN SHEN;CHI SHAO;DA HUANG;ZHI SHI;MANG XIAO;CHAI HU;TAO REN;HUANG LIAN;HUANG QIN	Blood stasis with toxin accumulation	Activates blood circulation;detoxifies the body	Severe acute pancreatitis	Improve hemorheology, control the elevation of D-dimer, maintain the balance between TXA2 and PGI2		https://kns.cnki.net/kcms2/article/abstract?v=KPcMkpFoYBDeAA2t29SwIuntsYvKiYBg5_EfBZ5yDmbysriGMeKNFIXhXL8L2O3caedde00qQWanzN23zN6foZv291RixzB1-DV9jcPItwn9PNPjRsSBdcuHSdHLtehXUzxMomBpyEYXoxlre78Vbw==&uniplatform=NZKPT&language=CHS
TCM_AP00067	加味小承气汤	Jiawei Xiaochengqi Tang	Recommended Formula	Decoction	Oral	DA HUANG;HOU PO;ZHI SHI;DA XUE TENG;MU XIANG	Damp-heat and qi stagnation	Clears heat;promotes bowel movements;and relieves stagnation	Acute pancreatitis	Improve treatment effectiveness		10.13764/j.cnki.lcsy.2015.06.002
TCM_AP00068	清下解胰方	Qingxia Jieyi Tang	Recommended Formula	Decoction	Oral	DA HUANG;DA XUE TENG;ZHI ZI;YAN HU SUO;DAN SHEN;MU DAN PI;CHI SHAO;CHAI HU	Damp-heat accumulation in the lower abdomen affecting the pancreas	Clears heat and dampness from the lower abdomen;resolves pancreatic issues	Severe acute pancreatitis	The therapeutic effect was exerted by inhibiting the TLR4/NF-κB signaling pathway		https://kns.cnki.net/kcms2/article/abstract?v=z5VdU6XQV3VCoaFWVCganrPj-25-Q5u51nHs_jX0BIlthwhl61mqQrLJ0kAyxNUXO4QFg1RCDAvKujx1o2j3KG1sLtlmeqmHJIEcWimJjc8Vwxvu_dwIsi8DNaYwnmPOgijn_Nruy80=&uniplatform=NZKPT&language=CHS
TCM_AP00069	胰瘅1号方	Yidan Fang Ⅰ	Recommended Formula	Decoction	Oral;Enema	DA HUANG;MANG XIAO;CHAI HU;HUANG QIN;ZHI SHI;HOU PO;BING LANG;FO SHOU;LIAN QIAO	Not specified	Not specified	Severe acute pancreatitis	Decreased the CRP level by inhibiting the inflammatory pathways		https://kns.cnki.net/kcms2/article/abstract?v=z5VdU6XQV3UCgDdf-UmqsDfCZi3eJTtDuIeKbvA95T1608PnPonn23Il7qfFGPTJoBy232XA3Z2K6zACuvn4ZuBJO_1oyy4SjVpt-A-LeBGc34hFioZFJ98Lfo0denPajZimvqm8SZ0=&uniplatform=NZKPT&language=CHS
TCM_AP00070	胰瘅2号方	Yidan Fang Ⅱ	Recommended Formula	Decoction	Oral;Enema	DA HUANG;MANG XIAO	Not specified	Not specified	Severe acute pancreatitis	Improved clinical symptoms and enhance treatment effectiveness		https://kns.cnki.net/kcms2/article/abstract?v=KPcMkpFoYBABH09rPnLM7DDsA2vb6cP2ib790beYnFUdi6KknlfUuLK5VimYgmuf6-8xBKGx7stb7IOXXpUaH1-ZlawHuFCo2MnzV5QKFiwHvxJj41VJV84yY5qrGYxYH2QhtdF8aIY=&uniplatform=NZKPT&language=CHS
TCM_AP00071	胰瘅帖	Yidan Tie	Recommended Formula	Patche	Topical	DA HUANG;MANG XIAO;LIAN QIAO;HUANG BO;PU GONG YING;JIANG HUANG;BAI ZHI;ZHI ZI;TIAN HUA FEN;CHUAN XIONG	Not specified	Not specified	Severe acute pancreatitis	Improved the gastrointestinal motility in SAP rat,and Its mechanism may be related to the secretion of VIP and MTL		http://192.144.236.110:8085/kcms2/article/abstract?v=KPcMkpFoYBDM8PLtwAqnAEmKFqtwbHtmfU-AO2q3AYlNlXIdv8imkcPlJ4d7CMqdxlVZVOyUFU_G-c6VT6M803R1Xsz4WqcO1SoSx8kU3oLSdktHF1fQhoC17Cfc7Tjd95og8hXbNIet8J-_53QLHg==uniplatform=NZKPTlanguage=CHS
TCM_AP00072	胰腺消炎汤	Yixian Xiaoyan Tang	Recommended Formula	Decoction	Oral	MU XIANG;LAI FU ZI;DA HUANG;HUANG QIN;PU GONG YING;YI YI REN;GAN CAO	Pancreatic inflammation	Reduces inflammation in the pancreas	Moderate acute pancreatitis	1)Reduced SIRS and facilitated the protection of intestinal barrier;2)Improved clinical symptoms		http://192.144.236.110:8085/kcms2/article/abstract?v=KPcMkpFoYBCInt4oWCU1LB6xCw0feHgHe6LrImYdO4xTCEa-ask0XWhH3TZzjdK39MAnsEOeNySOCS63vnkeEBS3OLktDZudUe77s9ZK_-2itQs_cu1248RhSqHpVolZamqS4sBowIwNOZE71vHd_Q==uniplatform=NZKPTlanguage=CHS;https://kns.cnki.net/kcms2/article/abstract?v=KPcMkpFoYBBuh1DMF66fKvsr6vpvvigEYq2oquyE2se8ONr5IupRD7B0IqPAGjV9HRQE2T2M1r18LsJ6g7-XWQKMXNu92G_Q5YbKMTRjqblAwG1Lu8Cil5…
TCM_AP00073	银翘散	Yinqiao San	Classic Formula	Powder	Oral	LIAN QIAO;JIN YIN HUA;JIE GENG;BO HE;DAN ZHU YE;GAN CAO;JING JIE SUI;DAN DOU CHI	Heat-toxin affecting the lungs and throat	Clears heat;detoxifies;and resolves symptoms of sore throat and cough	Severe acute pancreatitis	Improved overall response rate and shorten time to improvement of clinical symptoms		https://kns.cnki.net/kcms2/article/abstract?v=KPcMkpFoYBBkFiCM9ZWRrwST_zAkRwAtPkFPct-PHhS-0IumTM_SSEUgQ7DrphAZeXTec_2LWFjIqExB_s5Ir1_CveEu141V-Rd3pK4CuYg8_aeGqRypLYW0XMHSEQhCGZsSVh4qJDucIDXgp3PKkA==&uniplatform=NZKPT&language=CHS
TCM_AP00074	清胰承气汤	Qingyi Chengqi Tang	Recommended Formula	Decoction	Oral;Topical	DA HUANG;MU XIANG;MANG XIAO;CHAI HU;HUANG QIN;ZHI SHI;MU DAN PI;HOU PO;DA XUE TENG;CHI SHAO;BAI SHAO YAO;GAN CAO	Damp-heat accumulation in the pancreas	Clears heat and dampness from the pancreas;promotes bowel movements	Acute pancreatitis	1)Relieved inflammatoryre sponse, lower IAP, SIR, and mortality, increase the curative rate and improve the prognosis of SAP;2)improved with SAP in acute abdominal pain，bloating and other symptoms of intestinal paralysis，adjusted the level of serum inflammatory factors，relieved pancreatitis systemic damage		https://kns.cnki.net/kcms2/article/abstract?v=KPcMkpFoYBDlH-IP5WEX_k9of2MgDvNRYTateQNqsdU4B-Cdo0GJtviAxJQUJ-7oqu8ww2rNIlYM7EQcgYbLvPrAa2QGXpJ0Rbz4l5V6wb2WxXQwW4SV9arPHccG1n2LYVhd_-24vwo=&uniplatform=NZKPT&language=CHS;10.11653 /syfj20131800281
TCM_AP00075	四磨汤	Simo Tang	Classic Formula	Decoction	Oral	BING LANG;CHEN XIANG;WU LING ZHI;REN SHEN	Damp-heat in the intestines	Clears heat and dampness;promotes bowel movements	Moderate acute pancreatitis	Alleviated abdominal symptoms such as abdominal pain, distension, fever, nausea, and vomiting		10.3969/j.issn.1000-7369.2017.07.047
TCM_AP00076	健胃清肠合剂	Jianwei qingyi Heji	Recommended Formula	Decoction	Oral	DA HUANG;MANG XIAO;HOU PO;ZHI KE;TAO REN;MU XIANG;CHI SHAO;BAI SHAO YAO;LAI FU ZI	Heat-toxin in the intestines	Clears heat;detoxifies;and regulates bowel movements	Acute pancreatitis	Act on PTGS2, HSP90AA1, PTGS1 and other targets through active components such as quercetin, β-sitosterol, naringenin and chuanchen reticetin, and then regulate IL-17 signaling pathway, TNF signaling pathway, PI3K-Akt signaling pathway, HIF-1 signaling pathway to inhibit inflammatory response, antioxidation, regulate autophagy, affect apoptosis		10.3969/j.issn.2095-5707.202303049
TCM_AP00077	豨茜清胰合剂	Xixian Qingyi Heji	Recommended Formula	Decoction	Oral	XI XIN;QIAN HU;CHAI HU;HUANG QIN;HUANG LIAN;HOU PO;MU XIANG;DA HUANG;JIN YIN HUA;CHI SHAO	Damp-heat accumulation in the pancreas	Clears heat and dampness from the pancreas	Acute pancreatitis	Improved patients’ clinical symptoms and shortened the time required for blood and urine amylase to return to normal		https://kns.cnki.net/kcms2/article/abstract?v=KPcMkpFoYBAii3u2KrYDbNFExsVDmwm7LZ_nGpc1UV0GjejdC0tceG4qGek5BxwzG0qaPwkAWxf2XDr_IWCBcLsc2X_SCg-JYnP5QEyn6NKqeOvP__dc56pxZhk2DF28X_DufX-7TAM=&uniplatform=NZKPT&language=CHS
TCM_AP00078	清胰栓	Qingyi Shuan	Recommended Formula	Suppository	Oral	HUANG QIN;DA HUANG;HOU PO;CHAI HU;HU HUANG LIAN;MANG XIAO;YAN HU SUO	Pancreatic congestion and inflammation	Clears heat and resolves congestion in the pancreas	Severe acute pancreatitis	Reducing mortality rate, surgical rate, pancreatic infection rate, and complication occurrence rate; restoring intestinal motility, protecting intestinal mucosa, reducing intestinal bacterial infection and toxins; improving pancreatic blood circulation		https://kns.cnki.net/kcms2/article/abstract?v=KPcMkpFoYBC0PxcJuQk3IiVaHlYQzX0MYv2YZcLXb32KQHSltBu-fdO1OzV1EtEpEKJElOdBw4itCVhKg0gBvUqjoOuEh_krT_yBBJtUduZ2TR0aoApPIpSoP6yX_eZGQrvrD4ejicqh1xgPEiic2A==uniplatform=NZKPTlanguage=CHS
TCM_AP00079	祛毒安胰汤	Qudu Anyi Tang	Recommended Formula	Decoction	Oral	DA HUANG;HUANG QIN;BAI JIANG CAN;ZHI ZI;HOU PO;ZHI SHI;CHAI HU;CHI SHAO;DAN SHEN;BAN XIA;BAI ZHU;YI YI REN;GAN CAO	Toxic heat affecting the pancreas	Clears toxic heat;soothes the pancreas	Acute pancreatitis	Shortening the time to restore normal levels of endotoxin, TNF-α, blood sugar, and UAMY.		http://118.89.52.29:8085/kcms2/article/abstract?v=KPcMkpFoYBD-QEzahDZ3HFiHXJdyB7hcMhc-YknCYEE980iGG5fB5Pgq7ht4h-OvwDbcTdIVjsCaZzNYmf8DAdaD4K363k52OioLcaw5dCrtHsCs4K18yOeGDXCL2ZjY1sTMeN5cri-I4Wr5MOMNiQ==uniplatform=NZKPTlanguage=CHS
TCM_AP00080	清胰泻热汤	Qingyi Xiere Tang	Recommended Formula	Decoction	Oral;Enema	CHAI HU;DA HUANG;MANG XIAO;ZHI SHI;HOU PO;ZHI KE;YAN HU SUO;HUANG QIN;HUANG LIAN;CHI SHAO	Heat accumulation in the pancreas	Clears heat and promotes heat expulsion from the pancreas	Severe acute pancreatitis	Shorten the recovery time of blood amylase, urine amylase, blood sugar, and blood routine		10.13862/j.cnki.cn43-1446/r.2010.12.022
TCM_AP00081	中药八味止痛膏	Zhongyao Bawei Zhitong Gao	Recommended Formula	Patche	Topical	RU XIANG;MO YAO;HONG HUA;DA HUANG;YUAN HU ;HUA JIAO;TU BIE CHONG;BING PIAN	Pain due to various causes	Relieves pain using a combination of eight Chinese herbs	Severe acute pancreatitis	Reduce the incidence of refractory complications in patients with severe acute pancreatitis, significantly improve clinical efficacy, shorten hospitalization duration, and decrease medical expenses		10.3969 j .issn .1003-8914.2009 .10.025
TCM_AP00082	退黄灌肠液	Tuihuang Guanchang Ye	Recommended Formula	Decoction	Enema	DA HUANG;JIN QIAN CAO;CHAI HU;ZHI SHI;HOU PO;MU XIANG;HUANG LIAN;PU GONG YING;MANG XIAO;DA FU PI;WU MEI	Jaundice due to heat-toxin	Clears heat;detoxifies;and relieves jaundice symptoms	Severe acute pancreatitis	Enhance the efficacy of comprehensive treatment hospitalization duration, and decrease medical expenses		10.3969 j .issn .1003-8914.2009 .10.025
TCM_AP00083	消积清胰汤	Xiaoji Qingyi Tang	Recommended Formula	Decoction	Oral	CHAI HU;BAI SHAO YAO;ZHI SHI;HUANG LIAN;JIN YIN HUA;YIN CHEN;DAN SHEN;GUANG HUO XIANG;HOU PO;SHAN ZHA;SHEN QU;MAI YA	Accumulation of damp-heat in the pancreas	Clears dampness;resolves accumulation;and soothes the pancreas	Acute pancreatitis	Shorten the fasting and fluid replacement time, reduce the use of Western medicine, increase the acceptance and tolerance of timed diet, and prevent recurrence		10.16254/j .cnki .53－1120/r.1990.02.00
TCM_AP00084	增液承气汤	Zengye chengqi Tang	Classic Formula	Decoction	Oral	DA HUANG;MANG XIAO;SHENG DI HUANG;XUAN SHEN;MAI DONG	Damp-heat and fluid retention	Promotes fluid metabolism;clears heat;and promotes bowel movements	Acute pancreatitis	Shortens time to first bowel movement, reduces abdominal pain and distension, speeds up bowel sounds recovery, shortens hospital stay, and significantly lowers APACHE Ⅱ score		http://118.89.52.29:8085/kcms2/article/abstract?v=KPcMkpFoYBBFo-npLA7Ihk29RhFtwPcstV3CWdbrgdsxHj5iaIYOQUB26nwXEvAJ7u8Pk3vHCP6YRTQqg_Lu2cP_3t_oTGukabKa-tM-0fxoqO_8NcdNVv7huBm_eyXB_5gj8C1K0Lhg2YGchklVwQ==uniplatform=NZKPTlanguage=CHS
TCM_AP00085	大黄丹皮汤	Dahuang Danpi Tang	Recommended Formula	Decoction	Oral	DA HUANG;MU DAN PI;TAO REN;DONG GUA REN;MANG XIAO	Blood stasis due to heat-toxin	Clears heat;resolves blood stasis;and detoxifies	Severe acute pancreatitis	Reduced hospital stay, minimized complications, and improved recovery rate		10.3969/j.issn.1009-4393.2014.3.110
TCM_AP00086	通下化瘀方	Tongxia Huayu Tang	Recommended Formula	Decoction	Oral	DA HUANG;MANG XIAO;ZHI SHI;MU DAN PI;CHI SHAO;YU JIN;HU JIAO;YAN HU SUO	Blood stasis and constipation	Promotes bowel movements;resolves blood stasis	Severe acute pancreatitis	Reduced ET release, inhibited ET-induced pancreatic microcirculation changes, and acinar cell injury		https://kns.cnki.net/kcms2/article/abstract?v=KPcMkpFoYBCWmLo_Ted_ZEfn0WbjAec12bJoKDi-ANSbsp6YUh11bZxPSITf_EcLgj4GX8rjvLCRirbggC9IRmMAav_A2_hxNTZ9arAvBVV0zZTvC5otd9nMpaTig_qg-t1sxjKn7f8=&uniplatform=NZKPT&language=CHS
TCM_AP00087	大连医科大学附属第一医院申请专利方Ⅰ	Patent of the First Affiliated Hospital of Dalian Medical University Ⅰ	Patented Formula	Decoction	Oral	CHAI HU;DA HUANG;HUANG QIN;ZHI SHI;HOU PO;ZHI ZI;CHUAN XIONG;MU XIANG;YAN HU SUO;FO SHOU;XIANG YUAN;MANG XIAO		Regulated the viscera to relieve pain, resolved turbidity to reduce lipids	Acute pancreatitis	Short treatment cycles, low treatment costs			CN116650584A
TCM_AP00088	四川大学华西医院申请专利方 Ⅰ	Patent of West China Hospital of Sichuan University Ⅰ	Patented Formula	Decoction	Oral	DA HUANG;CHAI HU;HUANG QIN;HOU PO;ZHI SHI;ZHI SHI;CHUAN XIONG;MU XIANG;YAN HU SUO;FO SHOU;XIANG YUAN;MANG XIAO			Acute pancreatitis	Minimal toxic side effects, short treatment duration, high cure rate			CN115040576A
TCM_AP00089	首都医科大学附属北京友谊医院申请专利方	Patent of Beijing Friendship Hospital Affiliated to Capital Medical University	Patented Formula	Decoction	Oral	DA HUANG;ZHI SHI;HOU PO;MANG XIAO;BING PIAN;FENG MI			Acute pancreatitis	Improve pancreatic pathological damage in hyperlipidemic acute pancreatitis, regulate blood lipid and inflammatory factor levels, enhance efficacy, shorten treatment duration			CN113925905A
TCM_AP00090	上海中医药大学附属岳阳中西医结合医院申请专利方	Patent of Yueyang Integrated Traditional Chinese and Western Medicine Hospital Affiliated to Shanghai University of Traditional Chinese Medicine	Patented Formula	Decoction	Oral	DA HUANG;CHAI HU;HUANG QIN;YAN HU SUO;DAN SHEN;MU DAN PI;CHI SHAO;DA XUE TENG;BAI JIANG CAO;ZHI ZI;ZHI SHI;ZHI KE	Damp-Heat Accumulation and Constriction Syndrome	Regulated the viscera to promote bowel movement, cleared heat and detoxified, regulated qi and activated blood circulation	Acute pancreatitis	Anti-inflammatory, analgesic			CN112076267A
TCM_AP00091	青海省人民医院申请专利方	Patent of Qinghai Provincial People's Hospital	Patented Formula	Decoction	Oral	DA HUANG;HUANG QIN;SHI CHANG PU;CHUAN XIN LIAN NEI ZHI;DI PI XIAO;ZHU RU;ZHI SHI;L GULAMINO ACID;ZHI ZI;MAO DA DING CAO;ZHI ZHU XIANG;YI DIAN HONG		Cleared heat and detoxified, resolved stasis to relieve pain, regulated the viscera to benefit the pancreas, and nourished the spleen and liver	Acute pancreatitis	Improve gastrointestinal function			CN111419996A
TCM_AP00092	公安县中医医院申请专利方	Patent of Gong'an County Traditional Chinese Medicine Hospital	Patented Formula	Decoction	Oral	SHI GAO;DA HUANG;MANG XIAO;ZHI ZI;HOU PO;ZHI SHI;YIN CHEN;ZHI ZI;CHI SHAO;HUANG QIN;JIN QIAN CAO;LIAN QIAO;HUANG QI;CHAI HU;DI JIN CAO;XUAN HU;YU JIN;GAN CAO			Severe acute pancreatitis	Enhance the role of traditional Chinese medicine in relieving symptoms			CN104857454A
TCM_AP00093	急腹症救命丹	Jifuzheng Jiuming Dan	Patented Formula	Pill	Oral	TOU GU CAO;YAN LU;BAI JIANG CAO;GAN SUI;TAO REN;YAN HU SUO;DA HUANG;LAI FU ZI;FU ZI ;DONG GUA REN;XUAN MING FEN;BAN XIA;HOU PO;MU DAN PI;HUANG QI			Acute pancreatitis	Protect gastrointestinal cells, enhance body defense function, inhibit endotoxin and bacterial translocation, suppress inflammation			CN1954864
TCM_AP00094	张玉芳申请专利方	Patent of Zhang Yufang	Patented Formula	Decoction	Oral	XIE BAI;QING MU XIANG;ZHI KE;HOU PO;FU ZI ;JIANG HUANG;LIAN QIAO;DI LONG;XUAN SHEN;BAN XIA;GUANG HUO XIANG;DA HUANG;HUANG LIAN;MANG XIAO;GAN CAO			Acute pancreatitis	Clear heat, detoxify, promote bowel movements, soothe liver qi, resolve blood stasis			CN101062369
TCM_AP00095	上海方心科技研究所申请专利方	Patent of Shanghai Fangxin Technology Research Institute	Patented Formula	Decoction	Oral	CHAI HU;YUAN HU ;YIN CHEN;DAN DOU CHI;ZHI SHI;BAI ZHU;ZE XIE;LU HUI			Acute pancreatitis	Treat acute abdominal pain			CN101385823
TCM_AP00096	倪慧文申请专利方	Patent of Ni Huiwen	Patented Formula	Decoction	Oral	DA XUE TENG;BAI JIANG CAO;SHAN ZHA;ZHI SHI;DA HUANG			Acute pancreatitis	Short treatment cycles, low treatment costs			CN101129556
TCM_AP00097	景玲申请专利方	Patent of Jing Ling	Patented Formula	Decoction	Oral	BIE JIA;BAI SHAO YAO;SHAN ZHA;BAI JIANG CAO;PU GONG YING;YIN CHEN;LONG GU;MU LI;YAN HU SUO;DA HUANG;GUANG MU XIANG		Cleared heat and promoted bowel movement, activated blood circulation and resolved stasis, promoted digestion and strengthened the stomach	Acute pancreatitis	Protect intestinal barrier function, reduce intestinal permeability, alleviate endotoxemia and inflammatory reactions			CN101810698A
TCM_AP00098	蒲灵珍申请专利方	Patent of Pu Lingzhen	Patented Formula	Decoction	Oral	LONG GU;MU LI;BAI SHAO YAO;GUANG MU XIANG;HUANG LIAN;MAI DONG;HUANG QI;YAN HU SUO;WU WEI ZI		Soothed the liver and suppressed yang, nourished blood and restrained yin, cleared heat and dried dampness, fortified the defense and secured the exterior	Acute pancreatitis	Improve symptoms			CN101703685A
TCM_AP00099	钟弦申请专利方	Patent of Zhong Xian	Patented Formula	Decoction	Oral	ZI HUA DI DING;PU GONG YING;HUANG LING;MU DAN PI;QING PI;CHI SHAO;CHAI HU;DA HUANG;XUAN MING FEN		Cleared heat, detoxified, and relieved fire	Acute pancreatitis	Low treatment cost, good treatment effect, no toxic side effects, good tolerance, no recurrence after cure			CN101897837A
TCM_AP00100	彭忠能申请专利方	Patent of Peng Zhongneng	Patented Formula	Decoction	Oral	HU ZHANG CAO;GAN JIANG;TIAN NAN XING;LONG DAN CAO;YAN BAI CAI;QUAN SHEN;HU ZHANG			Acute pancreatitis	Effectively improve symptoms			CN101822811A
TCM_AP00101	吴金霞申请专利方	Patent of Wu Jinxia	Patented Formula	Decoction	Oral	BAI SHAO YAO;GUANG MU XIANG;CHUAN HUANG LIAN;MAI DONG;HUANG QI;ZHI HU SU;WU WEI ZI		Soothing the liver and suppressing yang, nourishing blood and restraining yin, clearing heat and drying dampness, fortifying the defense and securing the exterior	Acute pancreatitis	Increase overall effective rate			CN102008635A
TCM_AP00102	孟德芹申请专利方Ⅰ	Patent of Meng Deqin Ⅰ	Patented Formula	Decoction	Oral	SHAN ZHA;MAI YA;GU YA;JI NEI JIN;QIAO MAI;SHEN QU;LAI FU ZI;FAN MU GUA;YUN BO;BAI QU CAI;TU MU XIANG;SHAN MU;FO SHOU;CHEN XIANG;A WEI;MEI GUI HUA;QING PI;QING MU XIANG;MAO GAO CAI;YU JIN;LUO LE;DAI DAI HUA;YOU PI;ZHI KE;ZHI SHI;GOU JU;SHI DI;LI ZHI;GAN CAO			Acute pancreatitis	Shorten symptom relief time			CN102178903A
TCM_AP00103	隗淑新申请专利方Ⅰ	Patent of Wei Shuxin Ⅰ	Patented Formula	Decoction	Oral	TU JING JIE;DA SUAN;WU YI;KU LIAN PI;SHI JUN ZI;N GUA ZI;LEI WAN;BING LANG;ZHE GU CAI;DA HUANG;FAN XIE YE;ZHI ZI;ZHI SHI;HOU PO;XIE BAI;DA FU PI;TAO REN;DANG GUI;XUAN SHEN;HEI ZHI MA;HUO MA REN;YU LI REN;FENG MI;XING REN;GUA LOU;MU XIANG;LAI FU ZI;GAN CAO	Intestinal Parasite Accumulation Syndrome	Expelling parasites and detoxifying	Acute pancreatitis	Alleviate pain, enhance efficacy			CN102178823A
TCM_AP00104	孟德芹申请专利方Ⅱ	Patent of Meng Deqin Ⅱ	Patented Formula	Decoction	Oral	QING PI;DING XIANG;BA YUE ZHA;BA JIAO HUI XIANG;JIU LI XIANG;JIU XIANG CHONG;DAO DOU;TU MU XIANG;CHUAN LIAN ZI;KU MA DOU;WU YAO;GAN SONG;LONG XIAN XIANG;YU JIN;DAN SHEN;TAO REN;HONG HUA;CHUAN XIONG;YI MU CAO;JIANG HUANG;TIAN GUA ZI;MU XIANG;GAN CAO	Liver Depression and Spleen Deficiency Syndrome	Soothing the liver and dispersing stagnation, invigorating the spleen and supplementing qi	Acute pancreatitis	Minimal toxic side effects, short treatment duration, high cure rate			CN102178902A
TCM_AP00105	孟德芹申请专利方 Ⅲ	Patent of Meng Deqin Ⅲ	Patented Formula	Decoction	Oral	LAI FU ZI;FAN MU GUA;YUAN WEI; HU LUO BO;QIAO MAI;SHEN QU;YUN BO;DING XIANG;BA YUE ZHA;BA JIAO HUI XIANG;JIU LI XIANG;JIU XIANG CHONG;DAO DOU;TU MU XIANG;CHUAN LIAN ZI;KU MA DOU;WU YAO;GAN SONG;LONG XIAN XIANG;BAI QU CAI;HONG MU XIANG;SHAN MU;FO SHOU;MU XIANG;GAN CAO	Food Stagnation and Heat Accumulation Syndrome	Resolving food stagnation	Acute pancreatitis	Increase cure rate			CN102178797A
TCM_AP00106	隗淑新申请专利方	Patent of Wei Shuxin	Patented Formula	Decoction	Oral	GE GEN;CONG BAI;ZI SU YE;E BU SHI CAO;MU TOU HUI;MAN JING ZI;CHAN TUI;DA YE ZUI YU CAO;BO HE;GAO BEN;CHAI HU;XIANG FU;MU XIANG;WU YAO;CHEN PI;QING PI;ZHI SHI;HOU PO;SHA REN;FO SHOU;GAN CAO	Alcohol Toxicity and Heat Accumulation Syndrome	Detoxifying alcohol poisoning	Acute pancreatitis	Shorten treatment duration			CN102178886A
TCM_AP00107	瑞丰农业开发有限责任公司申请专利方Ⅰ	Patent of Ruifeng Agricultural Development Co., Ltd. Ⅰ	Patented Formula	Decoction	Oral	CHAI HU;ZHI KE;CHI SHAO;XIANG FU;CHUAN XIONG;DAN SHEN;YAN HU SUO;HUANG QIN;BING LANG;HU HUANG LIAN;KU LIAN ZI;ZHI ZI			Acute pancreatitis	Enhance clinical efficacy			CN102327424A
TCM_AP00108	瑞丰农业开发有限责任公司申请专利方Ⅱ	Patent of Ruifeng Agricultural Development Co., Ltd. Ⅱ	Patented Formula	Decoction	Oral	CHAI HU;ZHI SHI;CHI SHAO;XIANG FU;CHUAN XIONG;YU JIN;YAN HU SUO;DAN SHEN;PU GONG YING;BAN ZHI LIAN;SHAN YONG YOU TENG;HUANG LIAN;BAI JIANG CAO;GUI ZHEN CAO			Acute pancreatitis	Improve symptoms in the acute phase			CN102327548A
TCM_AP00109	吉林紫鑫药业股份有限公司申请专利方	Patent of Jilin Zixin Pharmaceutical Co., Ltd	Patented Formula	Decoction	Oral	CHAI HU;HUANG QIN;HOU PO;DA HUANG;ZHI SHI;DA GUO KA FEI;BAI SHAO YAO;LV YUAN SUAN;BAN XIA;GAN CAO	Liver and Gallbladder Damp-Heat Syndrome	Clearing damp-heat from the liver and gallbladder	Acute pancreatitis	Anti-inflammatory, analgesic, antibacterial			CN102579730A
TCM_AP00110	赵润清申请专利方	Patent of Zhao Runqing	Patented Formula	Decoction	Oral	DAN SHEN;CHAI HU;JIN YIN HUA;TAI ZI SHEN;LONG DAN CAO;ZHI MU;YAN HU SUO;XIANG FU;JIN QIAN CAO;JIN LING ZI;BAN XIA			Acute pancreatitis	Increase efficacy			CN102451354A
TCM_AP00111	刘天岐申请专利方	Patent of Liu Tianqi	Patented Formula	Decoction	Oral	CHAI HU;BAI SHAO YAO;CHUAN LIAN ZI;HUANG QIN;HUANG LIAN;MU XIANG;XUAN MING FEN;YAN HU SUO;DA HUANG		Clearing heat and dampness, soothing the liver and draining fire, resolving stagnation and stopping vomiting, promoting Qi circulation and relieving pain, tonifying the stomach and invigorating the spleen	Acute pancreatitis	Enhance the efficacy of traditional Chinese medicine adjuvant therapy			CN102657714A
TCM_AP00112	许从玉申请专利方	Patent of Xu Congyu	Patented Formula	Decoction	Oral	HUANG QIN;PU GONG YING;DA XUE TENG;ZHI SHI;CHAI HU;MU XIANG;LAI FU;JIANG XIANG;RU XIANG			Acute pancreatitis	Short treatment duration, significant efficacy			CN102631449A
TCM_AP00113	河南中医学院申请专利方	Patent of Henan University of Traditional Chinese Medicine	Patented Formula	Decoction	Oral	RU XIANG;MO YAO;QING DAI;LIU JI NU;WEI LING XIAN;HUANG QIN;HUANG LIAN;CHI SHAO;PU GONG YING;LIAN QIAO;MANG XIAO;BING PIAN;SUO JIA JI XIAN WEI SO DAIN;TAN KETONE;GAN YOU;BEN JIA SUAN NA;JU SHAN LI ZHI			Acute pancreatitis	Alleviate abdominal pain			CN102688306A
TCM_AP00114	青岛市市立医院申请专利方	Patent of Qingdao Municipal Hospital	Patented Formula	Decoction	Oral	DA HUANG;MANG XIAO;ZHI KE;HOU PO;DAN SHEN;CHUAN QIONG QIN;DENG ZHAN HUA SU;YIN CHEN;HU ZHANG;CHAI HU;LONG DAN CAO;BAN XIA;BAI SHAO YAO;HUANG QIN;ZHI ZI;YIN XING YE;CI WU JIA;YUN XIANG GAN			Acute pancreatitis	Quickly relieve pain, reduce abdominal distension, and inflammation			CN103099914A
TCM_AP00115	王军红申请专利方	Patent of Wang Junhong	Patented Formula	Decoction	Oral	HUANG QI;DANG SHEN;BAI ZHU;YI YI REN;BAI SHAO YAO;CHI SHAO;CHAI HU;SHA REN;ZE LAN;JI NEI JIN;YU JIN;ZHI SHI;GAN CAO;JI GU CAO;CHUI PEN CAO		Tonifying the spleen and benefiting the lungs, soothing the liver and resolving depression, promoting blood circulation and resolving stasis, clearing heat and drying dampness	Acute pancreatitis	Promote gastrointestinal function recovery			CN103007189A
TCM_AP00116	李厚建申请专利方	Patent of Li Houjian	Patented Formula	Decoction	Oral	CHAI HU;HOU PO;HUANG QI;MU XIANG;ZHI SHI;CHUAN LIAN ZI;MANG XIAO;HUANG LIAN;GAN CAO;BAN XIA;YUAN HU ;LAI FU ZI;JIN YIN HUA;PU GONG YING;BING LANG;DA HUANG;YIN CHEN;ZHI ZI;LONG DAN CAO;LIAN QIAO		Clearing heat and drying dampness, promoting Qi circulation and resolving stagnation, eliminating accumulation and alleviating distention, soothing the liver and draining fire	Acute pancreatitis	Alleviate abdominal distension, increase cure rate			CN102988656A
TCM_AP00117	杨芳申请专利方	Patent of Yang Fang	Patented Formula	Decoction	Oral	DA HUANG;DAN SHEN;BAN XIA;GAN CAO;MU XIANG;LU HUI;DANG GUI;HOU PO;CHAI HU;HUANG LIAN;MANG XIAO;BAI SHAO YAO;YIN CHEN;ZHU RU;PU HUANG		Clearing heat and detoxifying by purging fire	Acute pancreatitis	Inhibit secretion of digestive juices, suppress activity of pancreatic enzymes, reduce pancreatic tissue inflammation			CN103191322A
TCM_AP00118	刘海珍申请专利方	Patent of Liu Haizhen	Patented Formula	Decoction	Oral	DA HUANG;HUANG LIAN;YUAN HU ;PU GONG YING;GAO LI SHEN;DANG GUI;WU YAO;QING PI;ER QI GEN LIAN HUA GEN;RU XIANG;CHONG LOU;CHUAN XIONG;DONG GUA PI;BAI MAO GEN;CONG ZHI LIAO;YI YI REN;BAI JIANG CAO		Tonifying the spleen and benefiting the lungs, soothing the liver and resolving depression, promoting blood circulation and resolving stasis, clearing heat and drying dampness	Acute pancreatitis	Increase treatment effectiveness			CN103432469A
TCM_AP00119	程霞申请专利方	Patent of Cheng Xia	Patented Formula	Decoction	Oral	HUA FENG XIAN;ZHU JIE SHEN;JIN SI MA WEI LIAN;HUANG SAN QI;DA HUANG;ZHEN ZHU MEI;MU DAN PI;BAO JING ZHANG YA CAI;QING PI		Soothing the liver and promoting Qi circulation, clearing heat and detoxifying.	Acute pancreatitis	Shorten gastrointestinal decompression time, relieve abdominal pain, restore blood amylase, shorten hospital stay			CN103393899A
TCM_AP00120	黄军业申请专利方	Patent of Huang Junye	Patented Formula	Decoction	Enema	KUN MING SHAN HAI TANG;LU JIAO CAO;SHI JIAN CHUAN;ZHI SHI;KU LIAN ZI;XIE BAI;HUANG CI PI;XUAN MING FEN;FAN XIE YE		Promoting Qi circulation and resolving stasis, clearing heat and unblocking the organs.	Acute pancreatitis	Improve effectiveness, promote recovery of blood and urine amylase levels, and white blood cell counts			CN103393910A
TCM_AP00121	韩其厚申请专利方	Patent of Han Qihou	Patented Formula	Decoction	Oral	SHI LIAN ZI;ZHONG JIE FENG;HUANG SAN QI;XIAO BO;JI GU CAO;JIN QIAN CAO;JIU ZI LIAN HUAN CAO;CU YE XUAN GOU ZI;HU ZHANG;FAN TIAN HUA GEN;QING PI	Phlegm-Heat and Blood Stasis Syndrome	Clearing heat and detoxifying, promoting blood circulation and resolving stasis.	Acute pancreatitis	Reduce incidence of complications			CN103463439A
TCM_AP00122	孙立新申请专利方	Patent of Sun Lixin	Patented Formula	Decoction	Oral	HU HUANG LIAN;ZHONG JIE FENG;SHAN ZHA;YAN HU SUO;YA MA ZI;HUANG QIN;HOU PO;CHAI HU;JIAN JU ZI JIN;ZHI ZI;JIN QIAN CAO;OU;DA HUANG;ZHI SHI;DAN SHEN;MANG XIAO		Clearing heat and detoxifying, promoting blood circulation and resolving stasis.	Acute pancreatitis	Suppress inflammatory response, promote pancreatic microcirculation and intestinal motility, protect intestinal barrier function, prevent intestinal bacterial translocation			CN103520351A
TCM_AP00123	宋景戈申请专利方	Patent of Song Jingge	Patented Formula	Decoction	Oral	DA HUANG;DAN SHEN;MU XIANG;HUANG LIAN;GAN CAO;BAN XIA;YUAN HU ;LAI FU ZI;ZHI SHI;PU GONG YING;YAN HU SUO;JIN QIAN CAO;YU XING CAO;LONG DAN CAO;XIANG RI KUI HUA;JI NEI JIN;QIAO MAI;DONG GUA PI;BAI MAO GEN;MA LAN YE;DENG LONG CAO;ZHI JU GEN;DAN CAI;SUI SHOU XIANG		Calming the liver and suppressing yang, nourishing blood and restraining yin, clearing heat and drying dampness, strengthening the defensive qi and consolidating the exterior.	Acute pancreatitis	Alleviate symptoms			CN103505650A
TCM_AP00124	青岛中科菲力工程技术研发有限公司申请专利方	Patents of Qingdao Zhongke Feili Engineering Technology R&D Co., Ltd	Patented Formula	Decoction	Oral	LIAN QIAO;BAI SHAO YAO;MU DAN PI;JIN YIN HUA;ZHI KE;YU JIN;LAI FU YE;HUANG QIN;LU E MEI;MU XIANG;CHAI HU;DAO DOU;JIN QIAN CAO;MU MIAN HUA;HAI ZHE PI;CHUAN XIONG;SI GUA LUO;JU HE;JI SHI TENG;TAO REN		Clearing heat and resolving depression, soothing the liver and regulating Qi, promoting blood circulation and alleviating pain	Acute pancreatitis	Quick onset, short duration, significant efficacy			CN103611079A
TCM_AP00125	崔新明申请专利方	Patent of Cui Xinming	Patented Formula	Decoction	Oral	JIN QIAN CAO;CHAI HU;YU XING CAO;CHAN TUI;BAN BIAN LIAN;JIN QIAO MAI;LU XIAN CAO;MI HOU TAO GEN			Acute pancreatitis	Rapid relief of abdominal pain, high cure rate			CN103585341A
TCM_AP00126	青岛百瑞吉生物工程有限公司申请专利方	Patents of Qingdao Bairuiji Biotechnology Co., Ltd	Patented Formula	Decoction	Oral	HONG HUA;DANG GUI;HU HUANG LIAN;HOU PO;TAO REN;TIAN HUA FEN;CHUAN SHAN JIA;CHAI HU;CHI SHAO;YAN HU SUO;GAN CAO;YIN CHEN;MANG XIAO;ZHI SHI;DA XUE TENG;BAI JIANG CAO			Acute pancreatitis	Effectively reduce complications and shorten recovery time			CN103655951A
TCM_AP00127	戴秀芳申请专利方	Patent of Dai Xiufang	Patented Formula	Decoction	Oral	DAN SHEN;HONG HUA;CHI SHAO;MU DAN PI;HUANG QIN;SHUANG HUA;MU XIANG;DA HUANG;BAI JIANG CAO;SHAN ZHA;ZHI SHI			Acute pancreatitis	High cure rate			CN103720846A
TCM_AP00128	葛晓云申请专利方	Patent of Ge Xiaoyun	Patented Formula	Decoction	Oral	JIN QIAN CAO;YI YI REN;CANG ZHU;HONG NIU MAO CI GEN;DING XIANG;DOU KOU;SHA REN;DA XUE TENG;YUNNAN CAO KOU;CHUAN LIAN ZI;GAN JIANG;PU GONG YING;TIAN NAN XING;TIAN HUA FEN;FO SHOU;KU LIAN PI;GAO LIANG JIANG;E ZHU;WU LING ZHI;YU JIN;CHUAN XIONG;TAO REN;MU DAN PI;SHI JUN ZI;YU YU LIANG;HE ZI;PU HUANG		Clearing heat and detoxifying, promoting blood circulation and resolving stasis	Acute pancreatitis	Prevent and treat intestinal bacterial translocation and enterogenic infections			CN103861077A
TCM_AP00129	唐现华申请专利方	Patent of Tang Xianhua	Patented Formula	Decoction	Oral	GU PI TENG;SI ZHAO HUA;DIAN BAI ZHU SHU;HUA JIAO;HE HUAN PI;CHUAN XIONG;ZHUANG JIN CAO;WU WEI ZI;YI MU CAO;LIN WEN JING;SHAN ZHA;SHAN YAO;JU HONG;FEI ZI;ZHI JIA LAN;YU JIN;SANG BAI PI;QING GUO;BAI WEI;TIE SI QI;DOU KOU;LIAN QIAO;CHI SHAO;CI NAN SHE TENG;HONG HUA;GUI ZHI;BAI ZI REN;HU LU CHA;MU DAN PI;ZHI ZI;MAI DONG;GUA LOU;DI JIN CAO;DAN ZHU YE;GOU QI ZI			Acute pancreatitis	Remarkable efficacy			CN103800844A
TCM_AP00130	唐继元申请专利方	Patent of Tang Jiyuan	Patented Formula	Decoction	Oral	CHAI HU;ZHI HUANG;CHI SHAO;XIANG FU;CHUAN XIONG;YU JIN;YAN HU SUO;DAN SHEN;PU GONG YING;BAN ZHI LIAN;SHAN YONG YOU TENG;HUANG LIAN;BAI JIANG CAO;GUI ZHEN CAO			Acute pancreatitis	Reduce incidence of complications			CN103784869A
TCM_AP00131	苑丕吉申请专利方	Patent of Yuan Piji	Patented Formula	Decoction	Oral	CHAI HU;HUANG QIN;HUANG LIAN;BAI SHAO YAO;YUAN HU ;MU XIANG;DA HUANG;MANG XIAO;GAN CAO;YU JIN;DAN SHEN;JIN YIN HUA;LIAN QIAO;ZHI SHI;HOU PO			Acute pancreatitis	Alleviate acute abdominal pain			CN103933468A
TCM_AP00132	吴庆芹申请专利方	Patent of Wu Qingqin	Patented Formula	Decoction	Oral	SHAN HAI LUO;SHAN JIAO MA;CHUAN MEI;NV JIN LU;XIAO FEI PENG;MA AN TENG;MU XIA GONG;GUO TAN LONG;WU YE SHU;WU JIA YE;WU SHI HUA;MAO BAI WEI;MAO LIAN CAI;LIU LENG MA;SHUANG SHEN TENG			Acute pancreatitis	Reduce severity and mortality rates			CN104288525A
TCM_AP00133	丁灏申请专利方	Patent of Ding Hao	Patented Formula	Decoction	Oral	CHAI HU;HUANG QIN;HUANG LIAN;BAI SHAO YAO;XIN FEI CAO;ZI CAO;DA HUANG;MANG XIAO;XI HUANG QI JIAO;TUO YUAN YE HUA MAO;KU LIAN PI;XIAO YE JIN JI ER;BAI JIANG CAO;FANG JIE SHI;SHAN CI MEI GUO			Acute pancreatitis	Prevent related complications			CN104288255A
TCM_AP00134	王玉春申请专利方	Patent of Wang Yuchun	Patented Formula	Decoction	Oral	YIN CHEN;HU ZHANG;CU YE XUAN GOU ZI;CHAI HU;DAN DOU CHI;XIAO SAN KE ZHEN;KU SHI LIAN;JIN QIAN CAO;YA MA ZI;BAI SHAO YAO;DA HUANG;MANG XIAO;DAN SHEN;ZHI ZI;GAN SUI		Regulating Qi and dispersing stagnation, promoting blood circulation and resolving stasis, nourishing Qi and rescuing Yin.	Acute pancreatitis	Reduce pancreatic secretion, regulate inflammatory responses, prevent endotoxin translocation			CN104383049A
TCM_AP00135	张冬申请专利方Ⅰ	Patent of Zhang Dong Ⅰ	Patented Formula	Decoction	Oral	JI XUE TENG;ROU MAO DI DAN CAO;NIU XI;CHAI HU;YIN XING YE;MAO HU ZI HUA;HUANG MA YE;WU YAO;GAN CAO		Strengthening the spleen and benefiting the lungs, soothing the liver and dispersing depression, promoting blood circulation and resolving stasis, clearing heat and drying dampness.	Acute pancreatitis	Improve clinical cure rate			CN104398575A
TCM_AP00136	赵红申请专利方	Patent of Zhao Hong	Patented Formula	Decoction	Oral	HUA FENG XIAN;XIAO JI;ZHU LI;DA HUANG;PU GONG YING;MANG XIAO;XIAO JIU JIE LING;XUAN FU HUA;GAN CAO;CHAI HU		Strengthening the spleen and benefiting the lungs, soothing the liver and dispersing depression, promoting blood circulation and resolving stasis, clearing heat and drying dampness.	Acute pancreatitis	Significant clinical efficacy			CN104398906A
TCM_AP00137	张冬申请专利方	Patent of Zhang Dong	Patented Formula	Decoction	Oral	CHONG WEI ZI;JING YAO CAO;HOU PO;GAN CAO;LONG DAN CAO;XI YE SHU QU CAO;CAO GUO;PAO JIANG;JIAN QU		Strengthening the spleen and benefiting the lungs, soothing the liver and dispersing depression, promoting blood circulation and resolving stasis, clearing heat and drying dampness.	Acute pancreatitis	Remarkable efficacy, reliable effects			CN104524514A
TCM_AP00138	张淑华申请专利方	Patent of Zhang Shuhua	Patented Formula	Decoction	Oral	CHAI HU;HUANG QIN;BAN XIA;BAI SHAO YAO;ZHI SHI;DA HUANG;MANG XIAO;GAN SUI;JIN YIN HUA	Liver Qi Stagnation with Damp-Heat Accumulation in the Liver and Gallbladder Syndrome	Soothing the liver and promoting Qi circulation, clearing heat and dampness	Acute pancreatitis	Rapid relief of symptoms, evident efficacy			CN104415193A
TCM_AP00139	黑龙江江恒医药科技有限公司申请专利方	Patent of Heilongjiang Jiangheng Pharmaceutical Technology Co., Ltd	Patented Formula	Decoction	Oral	HONG JING TIAN;BIAN XU;MU LI;JIANG HUANG;JIN YIN HUA;CHAI HU;DA HUANG;YAN HU SUO			Acute pancreatitis	Significant treatment effects			CN104399007A
TCM_AP00140	王昕宇申请专利方	Patent of Wang Xinyu	Patented Formula	Decoction	Oral	DANG SHEN;JIANG HUANG;CANG ZHU;FU LING;ROU GUI;ZHI KE;HUANG LIAN;GAN CAO;HOU PO;YU JIN;E ZHU;ZHI SHI;DU ZHONG			Acute pancreatitis	Rapid disappearance of clinical symptoms without rebound after cure			CN104721723A
TCM_AP00141	泸州医学院附属中医医院申请专利方	Patent of Luzhou Medical College Affiliated Traditional Chinese Medicine Hospital	Patented Formula	Decoction	Oral	HUANG QIN;ZHI ZI;TAO REN;CHI SHAO;DAN SHEN;CHAI HU;BAI SHAO YAO;ZHI SHI;HOU PO;DA HUANG;YAN HU SUO;HUANG QI;GAN CAO;PU GONG YING		Clearing heat and unblocking the organs, promoting Qi circulation and blood circulation	Acute pancreatitis	Clear efficacy, shorten hospital stay			CN104587017A
TCM_AP00142	上海中医药大学附属岳阳中西医结合医院申请专利方Ⅰ	Patent of Yueyang Integrated Traditional Chinese and Western Medicine Hospital Affiliated to Shanghai University of TCM Ⅰ	Patented Formula	Decoction	Oral	DA HUANG;YAN HU SUO;DAN SHEN;CHI SHAO;JIAO SHAN ZHI;ZHI SHI;DA XUE TENG;DA HUANG;YAN HU SUO;DAN SHEN;CHAI HU;ZHI KE			Acute pancreatitis	Improve symptoms, alleviate patient suffering			CN104771471A
TCM_AP00143	淄博夸医药技术有限公司申请专利方	Patent of Zibo Kua Pharmaceutical Technology Co., Ltd	Patented Formula	Decoction	Oral	CHAI HU;ZHI KE;ZHI SHI;HUANG QIN;BAI SHAO YAO;BAN XIA;DA HUANG;HONG ZAO;SHENG JIANG			Acute pancreatitis	Safe and effective			CN104758900A
TCM_AP00144	刘爱国申请专利方	Patent of Liu Aiguo	Patented Formula	Decoction	Oral	CHAI HU;HUANG QIN;HUANG LIAN;BIAN LI JUN;MU XIANG;YUAN HU ;DA HUANG;A MO NI YA ZHI;GAN CAO;PU GONG YING;SI JI QING;DA XUE TENG;QU CHONG BAN JIU JU;JIN FA XIAN;HU TAO YOU			Acute pancreatitis	Remarkable efficacy, no significant toxic side effects			CN104739961A
TCM_AP00145	刘卫春申请专利方	Patent of Liu Weichun	Patented Formula	Decoction	Oral	YIN CHEN;ZAO XIN TU;ZI SU YE;CHEN PI;E ZHU;HU ZHANG;BU GU ZHI;BA JI TIAN;ZHU LI;MAI DONG;BAN XIA;XIANG LING CAO;JIN QIAN CAO;LAI FU ZI;MO LI HUA;ZHI MU;GUANG HUO XIANG;LIAN SHENG GUI ZI HUA;HUANG ZHU ZI CAO		Strengthening the spleen and benefiting the lungs, soothing the liver and dispersing depression, promoting blood circulation and resolving stasis, clearing heat and drying dampness	Acute pancreatitis	Significant effects, reliable action			CN104857430A
TCM_AP00146	广西医科大学附属武鸣医院申请专利方	Patent of Wuming Hospital Affiliated to Guangxi Medical University	Patented Formula	Decoction	Oral	DA HUANG;FAN XIE YE;HOU PO;ZHI SHI;HUANG QIN;HUANG LIAN;YAN HU SUO;MU XIANG;GE GEN;HU ZHANG;CHAI HU;CHEN PI;CHI SHAO			Acute pancreatitis	Alleviate abdominal distension, constipation, intra-abdominal hypertension			CN116726081A
TCM_AP00147	大连医科大学附属第一医院申请专利方 Ⅱ	Patent of Dalian Medical University Affiliated First Hospital Ⅱ	Patented Formula	Decoction	Oral	JIANG HUANG;DA HUANG;HUANG BO;CANG ZHU;HOU PO;CHEN PI;DAN NAN XING;BAI ZHI;TIAN HUA FEN;GAN SUI			Acute pancreatitis	Alleviate symptoms of inflammation			CN114796419A
TCM_AP00148	西昌市人民医院申请专利方	Patent of Xichang People's Hospital	Patented Formula	Decoction	Oral	DA HUANG;MANG XIAO;JIN QIAO MAI;HUANG QIN;HUANG BO;PU GONG YING;LIANG MEI TAN;BING PIAN;BAI JI;WU MEI;BO HE;BAI ZHI;SHI YAN;FENG MI			Acute pancreatitis	Improve treatment effectiveness			CN113209225A
TCM_AP00149	河南省中医院申请专利方 Ⅰ	Patent of Henan Provincial Hospital of Traditional Chinese Medicine Ⅰ	Patented Formula	Decoction	Enema	HU ZHANG;DA HUANG;BAI JIANG CAO;BAN BIAN LIAN;PU GONG YING;TU FU LING;JI SHI TENG;DA FU PI;YI MU CAO;XIAN HE CAO;QING PI;TAO REN;HONG HUA		Clearing heat and detoxifying, resolving stasis and relieving pain, unblocking the organs and benefiting the pancreas	Acute pancreatitis	Improve symptoms of abdominal pain, bloating, toxic intestinal paralysis leading to obstruction			CN113181310A
TCM_AP00150	上海中医药大学附属岳阳中西医结合医院申请专利方 Ⅱ	Patent of Yueyang Integrated Traditional Chinese and Western Medicine Hospital Affiliated to Shanghai University of TCM Ⅱ	Patented Formula	Decoction	Oral	DA HUANG;CHAI HU;HUANG QIN;YAN HU SUO;DAN SHEN;MU DAN PI;CHI SHAO;DA XUE TENG;BAI JIANG CAO;SHENG SHAN ZHI;ZHI SHI;ZHI KE	Damp-Heat Accumulation Syndrome	Unblocking the organs and promoting bowel movements, clearing heat and detoxifying, regulating Qi circulation and promoting blood circulation	Acute pancreatitis	Remarkable efficacy, no side effects			CN112076267A
TCM_AP00151	河南省中医院申请专利方 Ⅱ	Patent of Henan Provincial Hospital of Traditional Chinese Medicine Ⅱ	Patented Formula	Decoction	Topical	MANG XIAO;DA HUANG;BAI JIANG CAO;ZHI ZI;JIANG HUANG;E ZHU;LING XIAO HUA;GAN SUI;DA JI;YUAN HUA;QING DAI;CHEN XIANG;BING PIAN		Clearing heat and detoxifying, resolving stasis and relieving pain, unblocking the organs and benefiting the pancreas	Acute pancreatitis	Alleviate symptoms of abdominal pain, bloating, constipation, and improve clinical efficacy			CN109876116A
TCM_AP00152	淄博鸣桐环保技术研发有限公司申请专利方	Patent of Zibo Mingtong Environmental Protection Technology Research and Development Co., Ltd	Patented Formula	Decoction	Oral	CHAI HU;ZHI KE;ZHI SHI;HUANG QIN;BAI SHAO YAO;FA BAN XIA;DA HUANG;HONG ZAO;SHENG JIANG			Acute pancreatitis	High efficacy rate, minimal side effects			CN109381681A
TCM_AP00153	王玉红申请专利方	Patent of Wang Yuhong	Patented Formula	Decoction	Oral	HE SHOU WU;TIAN MEN DONG;CHI SHAO;GAO LI SHEN;XIANG FU;DA HUANG;HUANG QI;XI XIN;HOU PO;JI XUE TENG;BAN XIA;BAI MAO GEN;BAI JIANG CAO			Acute pancreatitis	Remarkable efficacy, shorten time to symptom disappearance			CN108201593A
TCM_AP00154	四川大学华西医院申请专利方 Ⅱ	Patent of West China Hospital of Sichuan University Ⅱ	Patented Formula	Decoction	Oral	DA HUANG;BAI JI;HUANG BO;WU MEI;BO HE;BAI ZHI;WU JIN;GAN CAO			Acute pancreatitis	Promote resolution of pancreatic and peri-pancreatic inflammation and absorption of effusion in acute pancreatitis			CN107961320A
TCM_AP00155	成都市飞龙水处理技术研究所申请专利方	Patent of Chengdu Feilong Water Treatment Technology Research Institute	Patented Formula	Decoction	Oral	YI YI REN;ROU DOU KOU;MU DAN PI;JI GU CAO;DA HUANG;PU GONG YING;LONG DAN CAO;CHUI PEN CAO;QING DAI;CHONG WEI ZI;JU HE;CHUAN LIAN ZI;YU XING CAO;CI WU JIA;BAI MAO GEN;HUANG ZHU ZI CAO;JIANG XIANG;YI MU CAO;BA JI TIAN;FAN XIE YE;DAN CAI;JIN YIN HUA;XUAN SHEN;CANG ZHU;BAI JIANG CAO;HAI JIN SHA;ZI HUA DI DING;HU ZHANG;WU MEI;GAN CAO			Acute pancreatitis	Increase effectiveness			CN107496765A
TCM_AP00156	四川易创生物科技有限公司申请专利方	Patent of Sichuan Yichuang Biotechnology Co., Ltd	Patented Formula	Decoction	Oral	MU LI;JIANG HUANG;XIANG FU;JIN YIN HUA;HUANG QIN;CHAI HU;WU YAO;DA HUANG;YAN HU SUO;QING PI;MU DAN PI;CHI SHAO;HOU PO		Draining fire and eliminating turbidity, soothing the liver and promoting Qi circulation	Acute pancreatitis	Alleviate inflammatory responses			CN107375833A
TCM_AP00157	胡文平申请专利方	Patent of Hu Wenping	Patented Formula	Decoction	Oral	DA HUANG;ZHI SHI;HOU PO;MANG XIAO;HUANG QIN;HUANG BO;CHAI HU			Acute pancreatitis	Great prospects for clinical application			CN107303324A
TCM_AP00158	成都富豪斯生物科技有限公司申请专利方 Ⅰ	Patent of Chengdu Fuhao Si Biotechnology Co., Ltd Ⅰ	Patented Formula	Decoction	Oral	YIN CHEN;ZHONG JIE FENG;HU ZHANG;BAI MAO GEN;YA MA ZI;YAN HU SUO;JIN QIAN CAO;CHAI HU;HUANG QIN;BAI SHAO YAO;BAN XIA;DAN SHEN;SHENG JIANG;DA ZAO;DA HUANG;ZHI ZI;MANG XIAO;ZHI SHI;HOU PO;GAN SUI;GAN CAO			Acute pancreatitis	Enhance effectiveness of traditional Chinese medicine			CN107233544A
TCM_AP00159	成都富豪斯生物科技有限公司申请专利方 Ⅱ	Patent of Chengdu Fuhao Si Biotechnology Co., Ltd Ⅱ	Patented Formula	Decoction	Oral	HUA FENG XIAN;ZHU JIE QI;CHAI HU;MA WEI LIAN;HOU PO;HUANG SAN QI;HUANG QI;DA HUANG;HUANG LIAN;ZHEN ZHU MEI;MU DAN PI;JIN YIN HUA;XI NAN ZHANG YA CAI;QING PI;MU XIANG			Acute pancreatitis	Alleviate primary and secondary symptoms			CN107149642A
TCM_AP00160	四川双鑫生物科技有限公司申请专利方	Patent of Sichuan Shuangxin Biotechnology Co., Ltd	Patented Formula	Decoction	Oral	CHAI HU;YIN CHEN;XIANG FU;MU XIANG;HU ZHANG;WU YAO;JU PI;JIN QIAN CAO;QING PI;ZHI SHI;BAI SHAO YAO;HOU PO;SHA REN;BAI DOU KOU;CHUAN LIAN ZI;XIE BAI;DA FU PI;GAN SONG;DAN SHEN;XIANG YUAN;FO SHOU;HUANG QIN;HUANG LIAN;HUANG BO;LONG DAN CAO;ZHI ZI;BAI XIAN PI;DA HUANG;GAN CAO			Acute pancreatitis	Improve symptoms of bloating and abdominal pain			CN106902313A
TCM_AP00161	黄泽厚申请专利方	Patent of Huang Zehou	Patented Formula	Decoction	Oral	BAI HUA SHE;CHUAN XIONG;MU GUA;QIAN NIAN JIAN;CHUAN WU;QIN JIAO;CHUAN NIU XI;ZHAI YE BAN FENG HE;BING TANG			Acute pancreatitis	Alleviate symptoms of acute pancreatitis			CN106822482A
TCM_AP00162	关景润申请专利方	Patent of Guan Jingrun	Patented Formula	Decoction	Oral	JIAO SHAN ZHI;YU XING CAO;HUANG QIN;BIAN LI JUN;SI JI QING;CHAI HU;JIN QIAO MAI;LU XIAN CAO;ZHI GAN CAO;DA XUE TENG;DA HUANG;ZHI SHI;MI HOU TAO GEN			Acute pancreatitis	Remarkable efficacy, no adverse reactions			CN106806495A
TCM_AP00163	李德军申请专利方	Patent of Li Dejun	Patented Formula	Decoction	Oral	DA HUANG;SAN QI;WU TONG ZI;PI JIU HUA;ZI HE CHE;CI WU JIA;BAI ZI REN;YUAN ZHI;XI FAN LIAN;ZONG LV;JI MU YE;ZHI SHI		Strengthening the spleen and benefiting the lungs, soothing the liver and resolving depression, promoting blood circulation and resolving stasis, clearing heat and drying dampness	Acute pancreatitis	Reliable efficacy			CN106728618A
TCM_AP00164	孔令臣申请专利方	Patent of Kong Lingchen	Patented Formula	Decoction	Oral	DA HUANG;MANG XIAO;DAN SHEN;CHAI HU;BAI SHAO YAO;HUANG QIN;HU HUANG LIAN;MU XIANG;YAN HU SUO;YIN CHEN;HOU PO;ZHI SHI;JIN QIAN CAO;GAN CAO;BAI HUA YINGSU;YIN DU DA MA			Acute pancreatitis	Prevent and treat shock, improve microcirculation, relieve spasms, pain relief, inhibit pancreatic enzyme secretion, anti-infection, prevent complications			CN106668289A
TCM_AP00165	葵花药业集团（佳木斯）有限公司申请专利方	Patent of Sunflower Pharmaceutical Group (Jiamusi) Co., Ltd	Patented Formula	Decoction	Oral	DA HUANG;ZHI ZI;HOU PO;BAN XIA;DAN ZHU YE;ZHI SHI;XIANG FU			Acute pancreatitis	Reduce pancreatic enzyme secretion, decrease pancreatic edema			CN106334105A
TCM_AP00166	张志杰申请专利方	Patent of Zhang Zhijie	Patented Formula	Decoction	Oral	DA HUANG;YAN HU SUO;KU SHI LIAN;JI GU CAO;ZI SU GENG;YU XING CAO;YI MU CAO;ZHU YE LAN;JIE GENG;BAI ZHU;YUAN HU ;CHEN PI;LIAN QIAO;CHAI HU			Acute pancreatitis	High cure rate, minimal side effects			CN106177234A
TCM_AP00167	陶健申请专利方	Patent of Tao Jian	Patented Formula	Decoction	Oral	DA HUANG;ZHI SHI;MANG XIAO;CHUAN XIONG;DING XIANG;BAI ZHI;ZHI ZI;YAN HU SUO;HOU PO		Clearing heat and detoxifying, soothing the liver and regulating Qi circulation, promoting blood circulation and resolving stasis	Acute pancreatitis	Reduce complications, lower surgical and mortality rates, decrease hospitalization days			CN106074800A
TCM_AP00168	李爱花申请专利方	Patent of Li Aihua	Patented Formula	Decoction	Oral	MANG XIAO;BAI SHAO YAO;MU ER;LU SHI DONG LING CAO;BAI RUI CAO;MA TI WEN TIAN ZHU KUI;MEI GUI HUA;BAO SHU LIAN;MIAN ZAO ER;CANG BAI CHENG GOU FENG;BAN XIA;SHUI JIE GU DAN;DAN ZHU YE;BAI XIAN;DI GU PI;DI JIN CAO			Acute pancreatitis	Remarkable efficacy, no recurrence after cure			CN105998876A
TCM_AP00169	张维霞申请专利方	Patent of Zhang Weixia	Patented Formula	Decoction	Oral	PI PA HE;TONG HUA HUA;YOU GAN YE ;CAO GUO;QU FENG TONG;MU TONG;YU BIE JIN XING;SHI ZI CAO;QING ZHU BIAO GEN;TONG GUANG SAN;ZHU LONG CAO;TAI WAN RONG;NAN SHAN TENG;BAI GUI BI;DU ZHONG;MU TIAN LIAO ZI;BAI YU WEI;HEI JI CAO;LU ER LING;LONG SHE LAN;ZI TENG GEN			Acute pancreatitis	Improve treatment effectiveness while reducing mortality and complications			CN105902916A
TCM_AP00170	包晓娜申请专利方	Patent of Bao Xiaona	Patented Formula	Decoction	Oral	YI YI REN;JIN QIAN CAO;TU SI ZI;LAI FU ZI;CHEN PI;ZE LAN;PU GONG YING;CI WU JIA;LONG DAN CAO;BAN BIAN LIAN;BA JI TIAN;DA XUE TENG;DANG SHEN;BAI HUA SHE SHE CAO;LU XIAN CAO;E ZHU;XIAN MAO;YIN CHEN;CHAI HU;TIAN NAN XING;JIANG XIANG;YU ZHU;GAN CAO		Promoting diuresis and eliminating stasis, strengthening the spleen and replenishing Qi, soothing the liver and promoting bile secretion, clearing heat and dispelling dampness	Acute pancreatitis	Significant treatment effects, reliable action			CN105878931A
TCM_AP00171	王子娥申请专利方	Patent of Wang Zie	Patented Formula	Decoction	Oral	MEI HUA;LU ER LING;JIAN DAO CAO;JIAN JU ZI JIN;CAO GUO;YOU YE;JIN WA ER GEN;HUI XIANG GEN ;CHOU WU TONG;XIANG ZHANG;BIAN DOU;JIE GU MU;JIA XIANG;SU NU;DI KU LOU;BAI SU YE ;MU TONG			Acute pancreatitis	Better treatment outcomes, higher cure rate and overall effectiveness			CN105832901A
TCM_AP00172	刘子成申请专利方	Patent of Liu Zicheng	Patented Formula	Decoction	Oral	CHUAN XIN LIAN;BAI JIANG CAO;DI ER CAO;SHAN DOU GEN;YUAN HUA;QIAN NIU ZI;XUAN MING FEN;HUANG QI;MU LI;FU ZI ;BIAN ZHU GEN;BIE JIA;XUAN SHEN;XI HUANG CAO	Spleen-Stomach Excess Heat Syndrome	Clearing heat and detoxifying, purging and descending the interior	Acute pancreatitis	Definite efficacy, rapid onset, high cure rate, no side effects			CN105816683A
TCM_AP00173	徐秀堂申请专利方	Patent of Xu Xiutang	Patented Formula	Decoction	Oral	AI DI CHA;BAN LAN GEN;DA XUE TENG;BAI HUA DENG LONG;GAN SUI;JING DA JI;DA HUANG;REN SHEN;LONG GU;CHI SHAO;DU YE YAN ZHU;XIE YE LAN;SHI CAN XIANG KE;KAI KOU JIAN			Acute pancreatitis	Shorten treatment duration			CN105816685A
TCM_AP00174	青岛市黄岛区中医医院申请专利方 Ⅰ	Patent of Huangdao District Traditional Chinese Medicine Hospital in Qingdao City Ⅰ	Patented Formula	Decoction	Oral	YIN CHEN;BAI MAO GEN;ZHONG JIE FENG;YA MA ZI;YAN HU SUO;CHAI HU;HUANG QIN;BAI SHAO YAO;BAN XIA;SHENG JIANG;DA ZAO;DA HUANG;MANG XIAO;ZHI SHI;HOU PO;GAN CAO		Regulating Qi and relieving depression, promoting blood circulation and resolving stasis, nourishing Qi and rescuing Yin	Acute pancreatitis	Reduce pancreatic enzyme secretion, rapidly regulate inflammatory responses, prevent endotoxin translocation			CN105727214A
TCM_AP00175	柴胡舒肝散	Chaihu Shugan San	Classic Formula	Decoction	Oral	CHEN PI;CHAI HU;CHUAN XIONG;XIANG FU;ZHI KE;BAI SHAO YAO;ZHI GAN CAO	Liver Depression and Qi Stagnation Syndrome	Soothing the liver and resolving depression, regulating qi and harmonizing the organs	Acute pancreatitis			https://kns.cnki.net/kcms2/article/abstract?v=KPcMkpFoYBDQliUAaqZSw6SkcoHvpJ6rpnF85xptCrxbN7Sa9LUjaqHhJK4WeOunQbKXhonfZn4X3LC2HlmW4Pshlc6XUINicFNQIbYaOFyQNJyvNXhSKWdOmu9mpnB-g7v-oaLpIUe5Io06NyP49w==&uniplatform=NZKPT&language=CHS
TCM_AP00176	柴芍六君子汤	Chaishao Liujunzi Tang	Classic Formula	Decoction	Oral	REN SHEN;BAI ZHU;FU LING;CHEN PI;BAN XIA;ZHI GAN CAO;CHAI HU;BAI SHAO YAO;DIAN GOU TENG	Liver Excess and Spleen Deficiency Syndrome	Regulating liver and strengthening spleen, harmonizing stomach and resolving dampness.	Acute pancreatitis			https://kns.cnki.net/kcms2/article/abstract?v=KPcMkpFoYBDQliUAaqZSw6SkcoHvpJ6rpnF85xptCrxbN7Sa9LUjaqHhJK4WeOunQbKXhonfZn4X3LC2HlmW4Pshlc6XUINicFNQIbYaOFyQNJyvNXhSKWdOmu9mpnB-g7v-oaLpIUe5Io06NyP49w==&uniplatform=NZKPT&language=CHS
TCM_AP00177	生脉散	Shengmai San	Classic Formula	Powder	Oral	REN SHEN;WU WEI ZI;SHA SHEN;MAI DONG;BING TANG;SHENG DI HUANG;YU ZHU	Qi and Yin Deficiency Syndrome	Tonifying qi and generating fluids, nourishing yin and harmonizing stomach	Acute pancreatitis			https://kns.cnki.net/kcms2/article/abstract?v=KPcMkpFoYBDQliUAaqZSw6SkcoHvpJ6rpnF85xptCrxbN7Sa9LUjaqHhJK4WeOunQbKXhonfZn4X3LC2HlmW4Pshlc6XUINicFNQIbYaOFyQNJyvNXhSKWdOmu9mpnB-g7v-oaLpIUe5Io06NyP49w==&uniplatform=NZKPT&language=CHS
TCM_AP00178	柴胡舒肝丸	Chaihu Shugan Wan	Classic Formula	Pill	Oral	CHAI HU;QING PI;CHEN PI;FANG FENG;MU XIANG;ZHI KE;WU YAO;XIANG FU;BAN XIA;FU LING;JIE GENG;HOU PO;ZI SU GENG;DOU KOU;GAN CAO;SHAN ZHA;DANG GUI;HUANG QIN;BO HE;BING LANG;LIU SHEN QU;DA HUANG;BAI SHAO YAO;SAN LENG;E ZHU	Liver Qi Stagnation Syndrome	Regulating liver and regulating qi, reducing distension and relieving pain.	Acute pancreatitis			https://kns.cnki.net/kcms2/article/abstract?v=KPcMkpFoYBDQliUAaqZSw6SkcoHvpJ6rpnF85xptCrxbN7Sa9LUjaqHhJK4WeOunQbKXhonfZn4X3LC2HlmW4Pshlc6XUINicFNQIbYaOFyQNJyvNXhSKWdOmu9mpnB-g7v-oaLpIUe5Io06NyP49w==&uniplatform=NZKPT&language=CHS
TCM_AP00179	龙胆泻肝丸	Longdan Xiegan Wan	Classic Formula	Pill	Oral	HUANG QIN;LONG DAN;ZE XIE;MU TONG;ZHI ZI;CHAI HU;CHE QIAN ZI	Liver and Gallbladder Damp-Heat Syndrome	Clearing liver and gallbladder, draining damp-heat	Acute pancreatitis			https://kns.cnki.net/kcms2/article/abstract?v=KPcMkpFoYBDQliUAaqZSw6SkcoHvpJ6rpnF85xptCrxbN7Sa9LUjaqHhJK4WeOunQbKXhonfZn4X3LC2HlmW4Pshlc6XUINicFNQIbYaOFyQNJyvNXhSKWdOmu9mpnB-g7v-oaLpIUe5Io06NyP49w==&uniplatform=NZKPT&language=CHS
TCM_AP00180	消炎利胆片	Xiaoyan Lidan Pill	Chinese Patent Medicine	Tablet	Oral	CHUAN XIN LIAN;KU MU;XI HUANG CAO	Liver and Gallbladder Damp-Heat Syndrome	Clearing heat, dispelling dampness, promoting bile secretion	Acute pancreatitis			https://kns.cnki.net/kcms2/article/abstract?v=KPcMkpFoYBDQliUAaqZSw6SkcoHvpJ6rpnF85xptCrxbN7Sa9LUjaqHhJK4WeOunQbKXhonfZn4X3LC2HlmW4Pshlc6XUINicFNQIbYaOFyQNJyvNXhSKWdOmu9mpnB-g7v-oaLpIUe5Io06NyP49w==&uniplatform=NZKPT&language=CHS
TCM_AP00181	胆石通胶囊	Danshitong Capsule	Chinese Patent Medicine	Capsule	Oral	PU GONG YING;SHUI XIAN CAO;YIN CHEN;JIN QIAN CAO;XI HUANG CAO;ZHI KE;CHAI HU;DA HUANG;HUANG QIN;E DAN GAN GAO FEN	Liver and Gallbladder Damp-Heat Syndrome	Clearing heat and dampness, promoting bile secretion and discharging stones	Acute pancreatitis			https://kns.cnki.net/kcms2/article/abstract?v=KPcMkpFoYBDQliUAaqZSw6SkcoHvpJ6rpnF85xptCrxbN7Sa9LUjaqHhJK4WeOunQbKXhonfZn4X3LC2HlmW4Pshlc6XUINicFNQIbYaOFyQNJyvNXhSKWdOmu9mpnB-g7v-oaLpIUe5Io06NyP49w==&uniplatform=NZKPT&language=CHS
TCM_AP00182	大黄利胆胶囊	Dahuang Lidan Capsule	Chinese Patent Medicine	Capsule	Oral	DA HUANG;SHOU ZHANG SHEN;YU GAN ZI	Liver and Gallbladder Damp-Heat Syndrome	Clearing heat and dampness, detoxifying and reducing jaundice	Acute pancreatitis			https://kns.cnki.net/kcms2/article/abstract?v=KPcMkpFoYBDQliUAaqZSw6SkcoHvpJ6rpnF85xptCrxbN7Sa9LUjaqHhJK4WeOunQbKXhonfZn4X3LC2HlmW4Pshlc6XUINicFNQIbYaOFyQNJyvNXhSKWdOmu9mpnB-g7v-oaLpIUe5Io06NyP49w==&uniplatform=NZKPT&language=CHS
TCM_AP00183	茵栀黄颗粒	Yinzhihuang Granule	Chinese Patent Medicine	Granule	Oral	YIN CHEN;ZHI ZI;HUANG QIN GAN;JIN YIN HUA	Liver and Gallbladder Damp-Heat Syndrome	Clearing heat and detoxifying, draining dampness and reducing jaundice	Acute pancreatitis			https://kns.cnki.net/kcms2/article/abstract?v=KPcMkpFoYBDQliUAaqZSw6SkcoHvpJ6rpnF85xptCrxbN7Sa9LUjaqHhJK4WeOunQbKXhonfZn4X3LC2HlmW4Pshlc6XUINicFNQIbYaOFyQNJyvNXhSKWdOmu9mpnB-g7v-oaLpIUe5Io06NyP49w==&uniplatform=NZKPT&language=CHS
TCM_AP00184	杜峰申请专利方	Patent of Du Feng	Patented Formula	Decoction	Oral	YAN HU SUO;BI BA;CANG ZHU;CHUAN LIAN ZI;ROU GUI;JIU XIANG CHONG;HUANG QI;GAN CAO;HOU PO;JIANG HUANG;BAN XIA;LONG DAN CAO;CHUAN XIONG			Acute pancreatitis	Significant efficacy, less prone to recurrence			CN105664009A
TCM_AP00185	梁黎明申请专利方 Ⅰ	Patent of Liang Liming Ⅰ	Patented Formula	Decoction	Oral	DAI ZHE SHI;ZAO XIN TU;HAI JIN SHA;LU GEN;TAN XIANG;SHI JUN ZI;XIE BAI;BI CHENG QIE;QING PI;FO SHOU;SHUI HONG HUA ZI;WU MEI;SHI HU;SU GENG;SHA JI;XIANG RU;DA XUE TENG;BAN XIA;MU XIANG;WU HUA GUO;XIAO HUI XIANG;XUAN SHEN;GAN CAO		Soothing the liver and regulating Qi, strengthening the spleen and eliminating dampness, harmonizing the stomach and relieving pain, resolving accumulation and stagnation, descending rebellious Qi and stopping vomiting, clearing heat and detoxifying	Acute pancreatitis	Alleviate symptoms, remarkable efficacy			CN105663827A
TCM_AP00186	杨益申请专利方	Patent of Yang Yi	Patented Formula	Decoction	Oral	CHAI HU;JIN YIN HUA;CANG ZHU;FU LING;ROU GUI;DA ZAO;HUANG LIAN;GAN CAO;HOU PO;YU JIN;BAN XIA;ZHI SHI;DAN SHEN			Acute pancreatitis	Remarkable efficacy, no adverse reactions, minimal toxic side effects			CN105617235A
TCM_AP00187	梁黎明申请专利方 Ⅱ	Patent of Liang Liming	Patented Formula	Decoction	Oral	NUO MI TENG;DA FU PI;XIANG YUAN;BAI DOU KOU;GUAN ZHONG;SUO LUO ZI;CHUAN LIAN ZI;SHUI HONG HUA ZI;GAN SONG;DANG SHEN;SHA JI;CAO DOU KOU;JI SHI TENG GUO;SHI JUN ZI;BA YUE ZHA;ZHI KE;QIAN NIU ZI;SAN LENG;WU ZHU YU;BAI JI LI;CHEN XIANG;PANG ER CAO;JI NEI JIN;SHEN QU;GAN CAO		Dispersing liver qi and resolving depression, invigorating the spleen and harmonizing the stomach, regulating qi and relieving pain, promoting dampness elimination and detoxification, resolving accumulation and eliminating parasites, descending rebellious qi and stopping vomiting	Acute pancreatitis	Increase cure rate, improve complications			CN105596962A
TCM_AP00188	青岛昌安达药业有限公司申请专利方	Patent of Qingdao Changanda Pharmaceutical Co., Ltd	Patented Formula	Decoction	Oral	SHOU WU TENG;YANG JIN HUA;CHUAN SHAN LONG;HONG LIAN;CHUAN PO SHI;QIAN JIN BA;DANG YAO;YU JIN;CHI SHAO			Acute pancreatitis	Safe and effective, high cure rate			CN105535824A
TCM_AP00189	代义壮申请专利方	Patent of Dai Yizhuang	Patented Formula	Decoction	Oral	YIN CHEN HAO;BAI JIANG CAO;KUN MING SHAN HAI TANG;TIAN MING JING;JIN QIAN CAO;SHI DI;JIN BU HUAN;KU SHI LIAN;TIAN NAN XING;YUAN HU ;XIANG LING CAO;MA AN TENG;MU DAN PI;FO SHOU GAN;YOU CAI ZI;LUO HAN GUO;XIE BAI;BAI DOU KOU;DI JIN CAO;KU LIAN PI;SHI HU;LONG SHE JIAN;YE MU XU;YUNNAN CAO KOU;WU MEI;WU YAO;N SHE TENG;SHI JUN ZI;LV CAO		Clearing heat and detoxifying, promoting blood circulation and resolving stasis	Acute pancreatitis	Pain relief, reduce abdominal distension, and inflammation			CN105477525A
TCM_AP00190	宋晓华申请专利方	Patent of Song Xiaohua	Patented Formula	Decoction	Oral	LANG DU;YANG JIN HUA;CHUAN SHAN LONG;HONG LIAN;SHI SHENG PIAN LEI;QIAN JIN BA;DANG YAO;CHUAN XIONG;CHAI HU		Strengthening the spleen and benefiting the lungs, soothing the liver and resolving depression, promoting blood circulation and resolving stasis, clearing heat and drying dampness	Acute pancreatitis	Safer, higher cure rate			CN105456632A
TCM_AP00191	葛晓军申请专利方	Patent of Ge Xiaojun	Patented Formula	Decoction	Oral	BAI LIAN;QIAN JIN ZI;LIAN QIAO;CHUAN SHE GAN;LU LU TONG;XIAO TONG CAO;HUANG LIAN;TIAN SHAN XUE LIAN;HUANG QIN;MA BO;GUANG ZAO;TU FU LING;SANG BAI PI;DAN SHEN;MA DOU LING			Acute pancreatitis	Remarkable efficacy, shorten time to symptom relief			CN105435015A
TCM_AP00192	四川聚豪生物科技有限公司申请专利方	Patent of Sichuan Juhao Biotechnology Co., Ltd	Patented Formula	Decoction	Oral	PU GONG YING;HUANG QIN;DA XUE TENG;ZHI SHI;CHAI HU;YUN ZHONG XIANG;LAI FU ZI;JIANG XIANG;RU XIANG			Acute pancreatitis	Rapid onset of good efficacy			CN105395655A
TCM_AP00193	青岛麦瑞特医药技术有限公司申请专利方	Patent of Qingdao Mairuite Pharmaceutical Technology Co., Ltd	Patented Formula	Decoction	Oral	LIAN QIAO;BAN XIA;BAI MAO GEN;ZHI KE;MU DAN PI;DA XUE TENG;MAI DONG;SHA REN		Clear heat and dampness, disperse blood stasis and resolve masses, regulate Qi and promote blood circulation	Acute pancreatitis	Faster and better treatment outcomes			CN105362916A
TCM_AP00194	林红丽申请专利方	Patent of Lin Hongli	Patented Formula	Decoction	Oral	YI YI REN;MU DAN PI;ROU DOU KOU;DA HUANG;PU GONG YING;LONG DAN CAO;CHUI PEN CAO;QING DAI;CHONG WEI ZI;JU HE;CHUAN LIAN ZI;CI WU JIA;BAI MAO GEN;HUANG ZHU ZI CAO;JIANG XIANG;BA JI TIAN;FAN XIE YE;DAN CAI;JIN YIN HUA;CANG ZHU;BAI JIANG CAO;ZI HUA DI DING;HU ZHANG;GAN CAO		Tonify Yang and regulate Qi, resolve blood stasis and promote bowel movements, clear heat and detoxify, dry dampness and cool blood	Acute pancreatitis	Definite efficacy, reliable action			CN105250811A
TCM_AP00195	青岛市中心医院申请专利方	Patent of Qingdao Central Hospital	Patented Formula	Decoction	Oral	ZHI KE;BAN XIA;KU SHI LIAN;JIU ZI LIAN HUAN CAO;DAN SHEN;ZHONG JIE FENG;YAN HU SUO;LONG DAN CAO;BAI MAO GEN;CHAN TUI;JIN QIAO MAI;LU XIAN CAO;YU XING CAO;JI NEI JIN;PU GONG YING;YIN CHEN;CHUAN XIONG;SHAN ZHA;HONG HUA;JIN QIAN CAO;CHONG LOU;YI YI REN;ZHI ZI;YIN XING YE;FU LING PI;XUAN FU HUA;HU MA YE;TIAN MA			Acute pancreatitis	Definite efficacy, minimal toxic side effects			CN105213885A
TCM_AP00196	中国人民解放军第二军医大学申请专利方	Patent of the Second Military Medical University of the People's Liberation Army of China	Patented Formula	Decoction	Oral	CHI SHAO;ZHI ZI;CHEN PI;HUANG BO;GAN CAO;HUANG LIAN;BING PIAN;BAI ZHU;HUANG QIN;TAO REN;PU GONG YING;BAI HUA SHE SHE CAO;SAN QI;YI MU CAO;WU BEI ZI;MAI DONG			Acute pancreatitis	Promote symptom recovery, shorten patient hospitalization time, and improve treatment effectiveness			CN105168864A
TCM_AP00197	哈立新申请专利方	Patent of Ha Lixin	Patented Formula	Decoction	Oral	DONG QING YE MEI DENG MU;TIAN SHAN DA HUANG;MAI MA TENG;YUAN WEI;BAI HUA SHE SHE CAO;JIN BU HUAN;BAI JIANG CAO;WU WEI ZI;PENG ZI CAI;BAI HUA SHE SHE CAO;BAI MU XIANG;JIE JIE HUA;JI YAN CAO;QIN JIAO;HONG QU;MA DENG CAO		Promote bowel movements and descend turbidities, clear heat and open the organs, activate blood circulation and resolve stasis, clear heat and detoxify	Severe acute pancreatitis	Remarkable efficacy, high cure rate, safe with no toxic side effects			CN105079553A
TCM_AP00198	卞永兴申请专利方 Ⅰ	Patent of Bian Yongxing Ⅰ	Patented Formula	Decoction	Enema	SHAN YIN CHAI HU;BAI SHAO YAO;ZHI SHI;HUANG QIN;HOU PO;SI JI QING;GAN CAO;HUANG DA DOU;MA LU CAO;DA HUANG;LAI FU ZI;PU GONG YING;YIN CHEN;XI CANG AO RU QIN GEN;DA YE LONG JIAO;YE ZI RAN;DENG ZHAN XI XIN;HAI JIU CAI;YAO LA BA GEN;JIANG GUO WU JIU;DAO DOU;JING TIAN SAN QI;SONG HUA FEN			Acute pancreatitis	Remarkable efficacy, no toxic side effects			CN105031323A
TCM_AP00199	卞永兴申请专利方 Ⅱ	Patent of Bian Yongxing Ⅱ	Patented Formula	Decoction	Oral	DA HUANG;MANG XIAO;ZHI SHI;SHI ZI;YE ZI RAN;NIU FEI;BAI ZHU;DONG QING YE MEI DENG MU;JING TIAN SAN QI;FU ZI ;JIANG GUO WU JIU;HUANG SAN SHU;HUANG DA DOU;GAN CAO;MU TONG;DAN SHEN;HOU PO;TUO YUAN YE HUA MAO;PU GONG YING;SHENG SHAN ZHI;ZI JIN LIAN;LU LU TONG;DAO DOU;HUANG JING;SHA SHEN;MAI DONG;GOU QI;BAI SHAO YAO;TIAN HUA FEN			Acute pancreatitis	Improve clinical symptoms			CN105031232A
TCM_AP00200	益胃汤	Yiwei Tang	Classic Formula	Decoction	Oral	SHA SHEN;MAI DONG;BING TANG;SHENG DI HUANG;YU ZHU	Qi and Yin Deficiency Syndrome	Tonifying qi and generating fluids, nourishing yin and harmonizing stomach	Acute pancreatitis			https://kns.cnki.net/kcms2/article/abstract?v=KPcMkpFoYBDQliUAaqZSw6SkcoHvpJ6rpnF85xptCrxbN7Sa9LUjaqHhJK4WeOunQbKXhonfZn4X3LC2HlmW4Pshlc6XUINicFNQIbYaOFyQNJyvNXhSKWdOmu9mpnB-g7v-oaLpIUe5Io06NyP49w==&uniplatform=NZKPT&language=CHS
